# Supplementary material for: 1-(3-Hy­droxy­phen­yl)-3-(3-meth­oxy­phenyl)thio­urea
Source: Acta Crystallogr Sect E Struct Rep Online. 2012 Jan 31;68(Pt 2):o530. doi: 10.1107/S1600536812002553 (PMC3275270; doi:10.1107/S1600536812002553)
Supplement: Supplementary file 1 [file e-68-0o530-sup1.cif]

##############################################################################
#                                                                            #
# This CIF contains the data in a paper accepted for publication in          #
# Acta Crystallographica Section E. It conforms to the requirements of       #
# Notes for Authors for Acta Crystallographica Section E, and has been       #
# peer reviewed under the auspices of the IUCr Commission on Journals.       #
#                                                                            #
# Full details of the Crystallographic Information File format               #
# are given in the paper "The Crystallographic Information File (CIF):       #
# a New Standard Archive File for Crystallography" by S. R. Hall, F. H.      #
# Allen and I. D. Brown [Acta Cryst. (1991), A47, 655-685].                  #
#                                                                            #
# The current version of the core CIF dictionary is obtainable from          #
# ftp://ftp.iucr.org/pub/cif_core.dic.                                       #
#                                                                            #
# Software is freely available for graphical display of the structure(s)     #
# in this CIF. For information consult the CIF software page                 #
# http://www.iucr.org/resources/cif/software.                                #
#                                                                            #
# This file may be used for bona fide research purposes within the           #
# scientific community so long as proper attribution is given to the journal # 
# article from which it was obtained.                                        #
#                                                                            #
##############################################################################
data_global
_audit_creation_method     'WinGX routine CIF_UPDATE'
_audit_conform_dict_name     cif_core.dic
_audit_conform_dict_version     2.4
_journal_data_validation_number     ?
_journal_date_recd_electronic     2012-01-06
_journal_date_accepted     2012-01-20
_journal_name_full     'Acta Crystallographica, Section E'
_journal_year     2012
_journal_volume     68
_journal_issue      2
_journal_page_first     o530
_journal_page_last     o530
_journal_paper_category     QO
_journal_paper_doi     10.1107/S1600536812002553
_journal_coeditor_code     BH2409
_publ_contact_author_name     'Sung Kwon Kang'
_publ_contact_author_address
;
Department of Chemistry
Chungnam National University
Daejeon 305-764
Republic of Korea
;
_publ_contact_author_email     skkang@cnu.ac.kr
_publ_contact_author_fax      8E307(4)
_publ_contact_author_phone      8E307(4)
_publ_section_title
;
1-(3-Hydroxyphenyl)-3-(3-methoxyphenyl)thiourea
;
loop_
    _publ_author_name
    _publ_author_footnote
    _publ_author_address
    "Choi, Hyeong" .
;
Department of Chemistry
Chungnam National University
Daejeon 305-764
Republic of Korea
;
    "Shim, Yong Suk" .
;
Department of Chemistry
Chungnam National University
Daejeon 305-764
Republic of Korea
;
    "Han, Byung Hee" .
;
Department of Chemistry
Chungnam National University
Daejeon 305-764
Republic of Korea
;
    "Kang, Sung Kwon" .
;
Department of Chemistry
Chungnam National University
Daejeon 305-764
Republic of Korea
;
    "Sung, Chang Keun" .
;
Department of Food Science and Technology
Chungnam National University
Daejeon 305-764
Republic of Korea
;
data_I
_audit_creation_method     'WinGX routine CIF_UPDATE'
_chemical_name_systematic
;
1-(3-Hydroxyphenyl)-3-(3-methoxyphenyl)thiourea
;
_chemical_formula_moiety     'C14 H14 N2 O2 S'
_chemical_formula_sum     'C14 H14 N2 O2 S'
_chemical_formula_iupac     'C14 H14 N2 O2 S'
_chemical_formula_weight     274.33
_chemical_melting_point     401
_symmetry_cell_setting     triclinic
_symmetry_space_group_name_H-M     'P -1'
_symmetry_space_group_name_Hall     '-P 1'
loop_
    _symmetry_equiv_pos_as_xyz
    'x, y, z'
    '-x, -y, -z'
_cell_length_a     6.9925(4)
_cell_length_b     9.8666(6)
_cell_length_c     10.4238(6)
_cell_angle_alpha     103.055(2)
_cell_angle_beta     100.0330(10)
_cell_angle_gamma     90.5080(10)
_cell_volume     688.99(7)
_cell_formula_units_Z     2
_cell_measurement_reflns_used     5768
_cell_measurement_theta_min     2.58
_cell_measurement_theta_max     27.37
_cell_measurement_temperature     296(2)
_exptl_crystal_description     block
_exptl_crystal_colour     colourless
_exptl_crystal_size_max     0.2
_exptl_crystal_size_mid     0.17
_exptl_crystal_size_min     0.08
_exptl_crystal_density_diffrn     1.322
_exptl_crystal_density_method     'not measured'
_exptl_crystal_F_000     288
_exptl_absorpt_coefficient_mu     0.234
_exptl_absorpt_correction_type     multi-scan
_exptl_absorpt_process_details     '(SADABS; Bruker, 2002)'
_exptl_absorpt_correction_T_min     0.956
_exptl_absorpt_correction_T_max     0.975
_exptl_special_details     ?
_diffrn_ambient_temperature     296(2)
_diffrn_radiation_type     MoK\a
_diffrn_radiation_wavelength     0.71073
_diffrn_radiation_monochromator     graphite
_diffrn_measurement_device_type     'Bruker SMART CCD area-detector'
_diffrn_measurement_method     '\f and \w scans'
_diffrn_reflns_number     26807
_diffrn_reflns_av_R_equivalents     0.0458
_diffrn_reflns_theta_min     2.04
_diffrn_reflns_theta_max     28.33
_diffrn_reflns_theta_full     28.33
_diffrn_measured_fraction_theta_max     0.999
_diffrn_measured_fraction_theta_full     0.999
_diffrn_reflns_limit_h_min     -9
_diffrn_reflns_limit_h_max     9
_diffrn_reflns_limit_k_min     -13
_diffrn_reflns_limit_k_max     13
_diffrn_reflns_limit_l_min     -13
_diffrn_reflns_limit_l_max     13
_refine_special_details     ?
_reflns_number_total     3419
_reflns_number_gt     2503
_reflns_threshold_expression     I>2\s(I)
_refine_ls_structure_factor_coef     Fsqd
_refine_ls_matrix_type     full
_refine_ls_R_factor_all     0.0508
_refine_ls_R_factor_gt     0.0361
_refine_ls_wR_factor_ref     0.0972
_refine_ls_goodness_of_fit_ref     1.011
_refine_ls_restrained_S_all     1.011
_refine_ls_number_reflns     3419
_refine_ls_number_parameters     184
_refine_ls_number_restraints     0
_refine_ls_number_constraints     0
_refine_ls_hydrogen_treatment     mixed
_refine_ls_weighting_scheme     calc
_refine_ls_weighting_details
                 'calc w=1/[\s^2^(Fo^2^)+(0.0503P)^2^] where P=(Fo^2^+2Fc^2^)/3'
_atom_sites_solution_hydrogens     geom
_atom_sites_solution_primary     direct
_atom_sites_solution_secondary     difmap
_refine_ls_shift/su_max     0
_refine_ls_shift/su_mean     0
_refine_diff_density_max     0.179
_refine_diff_density_min     -0.204
_refine_ls_extinction_method     none
loop_
    _atom_type_symbol
    _atom_type_description
    _atom_type_scat_dispersion_real
    _atom_type_scat_dispersion_imag
    _atom_type_scat_source
    C C 0.0033 0.0016 'International Tables Vol C Tables 4.2.6.8 and 6.1.1.4'
    H H 0 0 'International Tables Vol C Tables 4.2.6.8 and 6.1.1.4'
    N N 0.0061 0.0033 'International Tables Vol C Tables 4.2.6.8 and 6.1.1.4'
    O O 0.0106 0.006 'International Tables Vol C Tables 4.2.6.8 and 6.1.1.4'
    S S 0.1246 0.1234 'International Tables Vol C Tables 4.2.6.8 and 6.1.1.4'
_computing_data_collection     'SMART (Bruker, 2002)'
_computing_cell_refinement     'SAINT (Bruker, 2002)'
_computing_data_reduction     'SAINT (Bruker, 2002)'
_computing_structure_solution     'SHELXS97 (Sheldrick, 2008)'
_computing_structure_refinement     'SHELXL97 (Sheldrick, 2008)'
_computing_molecular_graphics     'ORTEP-3 for Windows (Farrugia, 1997)'
_computing_publication_material     'WinGX (Farrugia, 1999)'
loop_
    _atom_site_type_symbol
    _atom_site_label
    _atom_site_fract_x
    _atom_site_fract_y
    _atom_site_fract_z
    _atom_site_U_iso_or_equiv
    _atom_site_adp_type
    _atom_site_calc_flag
    _atom_site_refinement_flags
    _atom_site_occupancy
    _atom_site_disorder_assembly
    _atom_site_disorder_group
    C C1 0.24836(18) 0.58574(16) 0.14956(13) 0.0403(3) Uani d . 1 . .
    H H1 0.2357 0.6671 0.2123 0.048 Uiso calc R 1 . .
    C C2 0.23577(19) 0.58682(17) 0.01519(14) 0.0438(4) Uani d . 1 . .
    C C3 0.2516(2) 0.46570(19) -0.07750(15) 0.0501(4) Uani d . 1 . .
    H H3 0.2405 0.4666 -0.1675 0.06 Uiso calc R 1 . .
    C C4 0.2838(2) 0.34340(19) -0.03709(16) 0.0544(4) Uani d . 1 . .
    H H4 0.2945 0.2617 -0.1001 0.065 Uiso calc R 1 . .
    C C5 0.3005(2) 0.34057(17) 0.09647(16) 0.0491(4) Uani d . 1 . .
    H H5 0.3253 0.258 0.1239 0.059 Uiso calc R 1 . .
    C C6 0.28010(19) 0.46141(16) 0.18824(13) 0.0395(3) Uani d . 1 . .
    N N7 0.29788(18) 0.46161(13) 0.32718(12) 0.0439(3) Uani d . 1 . .
    H H7 0.387(2) 0.5124(16) 0.3796(16) 0.053(5) Uiso d . 1 . .
    C C8 0.19730(19) 0.37739(14) 0.37909(13) 0.0359(3) Uani d . 1 . .
    S S9 0.26879(6) 0.36711(4) 0.53992(4) 0.04690(14) Uani d . 1 . .
    N N10 0.04156(17) 0.30682(13) 0.29859(12) 0.0412(3) Uani d . 1 . .
    H H10 0.007(2) 0.3295(17) 0.2288(16) 0.050(5) Uiso d . 1 . .
    C C11 -0.07082(19) 0.19821(14) 0.32679(13) 0.0376(3) Uani d . 1 . .
    C C12 0.0066(2) 0.07050(14) 0.32391(13) 0.0397(3) Uani d . 1 . .
    H H12 0.1324 0.0564 0.3077 0.048 Uiso calc R 1 . .
    C C13 -0.1033(2) -0.03815(15) 0.34530(13) 0.0407(3) Uani d . 1 . .
    C C14 -0.2904(2) -0.01681(17) 0.36628(16) 0.0530(4) Uani d . 1 . .
    H H14 -0.366 -0.0894 0.3783 0.064 Uiso calc R 1 . .
    C C15 -0.3659(2) 0.11175(19) 0.3695(2) 0.0643(5) Uani d . 1 . .
    H H15 -0.4917 0.1257 0.3858 0.077 Uiso calc R 1 . .
    C C16 -0.2575(2) 0.22180(17) 0.34868(17) 0.0542(4) Uani d . 1 . .
    H H16 -0.3097 0.3083 0.3496 0.065 Uiso calc R 1 . .
    O O17 0.20472(17) 0.70305(13) -0.03543(11) 0.0593(3) Uani d . 1 . .
    C C18 0.2042(3) 0.8340(2) 0.0567(2) 0.0800(6) Uani d . 1 . .
    H H18A 0.1815 0.9061 0.0082 0.12 Uiso calc R 1 . .
    H H18B 0.3277 0.8528 0.116 0.12 Uiso calc R 1 . .
    H H18C 0.1031 0.8313 0.1078 0.12 Uiso calc R 1 . .
    O O19 -0.01696(17) -0.16246(11) 0.34188(11) 0.0543(3) Uani d . 1 . .
    H H19 -0.080(3) -0.213(3) 0.385(2) 0.110(8) Uiso d . 1 . .
loop_
    _atom_site_aniso_label
    _atom_site_aniso_U_11
    _atom_site_aniso_U_22
    _atom_site_aniso_U_33
    _atom_site_aniso_U_12
    _atom_site_aniso_U_13
    _atom_site_aniso_U_23
    C1 0.0375(7) 0.0498(9) 0.0336(7) -0.0083(6) 0.0027(6) 0.0126(6)
    C2 0.0341(7) 0.0620(10) 0.0381(8) -0.0061(6) 0.0013(6) 0.0216(7)
    C3 0.0393(8) 0.0787(12) 0.0317(8) -0.0072(7) 0.0041(6) 0.0136(8)
    C4 0.0491(9) 0.0648(11) 0.0425(9) -0.0062(8) 0.0096(7) -0.0022(8)
    C5 0.0487(8) 0.0509(9) 0.0470(9) -0.0063(7) 0.0066(7) 0.0121(8)
    C6 0.0344(7) 0.0515(9) 0.0319(7) -0.0131(6) 0.0010(5) 0.0127(6)
    N7 0.0487(7) 0.0492(8) 0.0318(6) -0.0212(6) -0.0042(5) 0.0148(6)
    C8 0.0411(7) 0.0333(7) 0.0328(7) -0.0049(6) 0.0015(6) 0.0108(6)
    S9 0.0577(2) 0.0490(2) 0.0323(2) -0.02053(17) -0.00393(16) 0.01601(16)
    N10 0.0430(6) 0.0451(7) 0.0356(7) -0.0136(5) -0.0051(5) 0.0197(6)
    C11 0.0402(7) 0.0392(8) 0.0317(7) -0.0112(6) -0.0015(6) 0.0116(6)
    C12 0.0420(7) 0.0418(8) 0.0348(7) -0.0067(6) 0.0060(6) 0.0092(6)
    C13 0.0525(8) 0.0371(8) 0.0303(7) -0.0087(6) 0.0023(6) 0.0077(6)
    C14 0.0492(9) 0.0516(10) 0.0594(10) -0.0168(7) 0.0060(7) 0.0193(8)
    C15 0.0391(8) 0.0711(12) 0.0908(14) -0.0043(8) 0.0140(8) 0.0339(11)
    C16 0.0448(8) 0.0510(10) 0.0710(11) 0.0011(7) 0.0076(8) 0.0249(8)
    O17 0.0678(7) 0.0717(8) 0.0435(6) 0.0008(6) 0.0024(5) 0.0301(6)
    C18 0.1086(16) 0.0616(13) 0.0721(14) -0.0002(11) 0.0033(12) 0.0304(11)
    O19 0.0752(8) 0.0382(6) 0.0528(7) -0.0032(5) 0.0191(6) 0.0121(5)
_geom_special_details     ?
loop_
    _geom_bond_atom_site_label_1
    _geom_bond_atom_site_label_2
    _geom_bond_site_symmetry_2
    _geom_bond_distance
    _geom_bond_publ_flag
    C1 C6 . 1.3834(19) ?
    C1 C2 . 1.3904(18) ?
    C1 H1 . 0.93 ?
    C2 O17 . 1.3706(18) ?
    C2 C3 . 1.376(2) ?
    C3 C4 . 1.373(2) ?
    C3 H3 . 0.93 ?
    C4 C5 . 1.383(2) ?
    C4 H4 . 0.93 ?
    C5 C6 . 1.376(2) ?
    C5 H5 . 0.93 ?
    C6 N7 . 1.4314(17) ?
    N7 C8 . 1.3429(17) ?
    N7 H7 . 0.832(16) ?
    C8 N10 . 1.3338(16) ?
    C8 S9 . 1.6900(13) ?
    N10 C11 . 1.4353(16) ?
    N10 H10 . 0.807(16) ?
    C11 C12 . 1.3721(19) ?
    C11 C16 . 1.376(2) ?
    C12 C13 . 1.3938(18) ?
    C12 H12 . 0.93 ?
    C13 O19 . 1.3677(17) ?
    C13 C14 . 1.374(2) ?
    C14 C15 . 1.374(2) ?
    C14 H14 . 0.93 ?
    C15 C16 . 1.397(2) ?
    C15 H15 . 0.93 ?
    C16 H16 . 0.93 ?
    O17 C18 . 1.425(2) ?
    C18 H18A . 0.96 ?
    C18 H18B . 0.96 ?
    C18 H18C . 0.96 ?
    O19 H19 . 0.90(2) ?
loop_
    _geom_angle_atom_site_label_1
    _geom_angle_atom_site_label_2
    _geom_angle_atom_site_label_3
    _geom_angle_site_symmetry_1
    _geom_angle_site_symmetry_3
    _geom_angle
    _geom_angle_publ_flag
    C6 C1 C2 . . 118.81(14) ?
    C6 C1 H1 . . 120.6 ?
    C2 C1 H1 . . 120.6 ?
    O17 C2 C3 . . 115.33(13) ?
    O17 C2 C1 . . 124.32(15) ?
    C3 C2 C1 . . 120.35(14) ?
    C4 C3 C2 . . 119.98(14) ?
    C4 C3 H3 . . 120 ?
    C2 C3 H3 . . 120 ?
    C3 C4 C5 . . 120.59(15) ?
    C3 C4 H4 . . 119.7 ?
    C5 C4 H4 . . 119.7 ?
    C6 C5 C4 . . 119.14(15) ?
    C6 C5 H5 . . 120.4 ?
    C4 C5 H5 . . 120.4 ?
    C5 C6 C1 . . 121.10(13) ?
    C5 C6 N7 . . 120.30(14) ?
    C1 C6 N7 . . 118.56(13) ?
    C8 N7 C6 . . 126.11(12) ?
    C8 N7 H7 . . 116.8(11) ?
    C6 N7 H7 . . 116.7(11) ?
    N10 C8 N7 . . 116.72(12) ?
    N10 C8 S9 . . 123.46(10) ?
    N7 C8 S9 . . 119.81(10) ?
    C8 N10 C11 . . 125.96(12) ?
    C8 N10 H10 . . 116.2(11) ?
    C11 N10 H10 . . 117.9(11) ?
    C12 C11 C16 . . 121.41(13) ?
    C12 C11 N10 . . 119.07(12) ?
    C16 C11 N10 . . 119.42(13) ?
    C11 C12 C13 . . 119.98(13) ?
    C11 C12 H12 . . 120 ?
    C13 C12 H12 . . 120 ?
    O19 C13 C14 . . 123.60(13) ?
    O19 C13 C12 . . 117.00(13) ?
    C14 C13 C12 . . 119.40(14) ?
    C15 C14 C13 . . 120.02(14) ?
    C15 C14 H14 . . 120 ?
    C13 C14 H14 . . 120 ?
    C14 C15 C16 . . 121.26(15) ?
    C14 C15 H15 . . 119.4 ?
    C16 C15 H15 . . 119.4 ?
    C11 C16 C15 . . 117.91(15) ?
    C11 C16 H16 . . 121 ?
    C15 C16 H16 . . 121 ?
    C2 O17 C18 . . 118.09(13) ?
    O17 C18 H18A . . 109.5 ?
    O17 C18 H18B . . 109.5 ?
    H18A C18 H18B . . 109.5 ?
    O17 C18 H18C . . 109.5 ?
    H18A C18 H18C . . 109.5 ?
    H18B C18 H18C . . 109.5 ?
    C13 O19 H19 . . 108.9(15) ?
loop_
    _geom_hbond_atom_site_label_D
    _geom_hbond_atom_site_label_H
    _geom_hbond_atom_site_label_A
    _geom_hbond_site_symmetry_A
    _geom_hbond_distance_DH
    _geom_hbond_distance_HA
    _geom_hbond_distance_DA
    _geom_hbond_angle_DHA
    _geom_hbond_publ_flag
    N7 H7 S9 2_666 0.832(16) 2.588(16) 3.3683(12) 156.8(14) yes
    N10 H10 O17 2_565 0.807(16) 2.239(16) 2.9547(16) 148.0(15) yes
    O19 H19 S9 2_556 0.90(2) 2.35(3) 3.2424(12) 170(2) yes
_iucr_refine_instructions_details
;
TITL [C14 H14 N2 O2 S]  in P-1
CELL 0.71073   6.9925   9.8666  10.4238 103.055 100.033  90.508
ZERR    2.00   0.0004   0.0006   0.0006   0.002   0.001   0.001
LATT  1
SFAC C H N O S
UNIT 28 28 4 4 2
ACTA
HTAB
EQIV $1 -x+1, -y+1, -z+1
EQIV $2  -x, -y+1, -z
EQIV $3 -x, -y, -z+1
HTAB N7 S9_$1
HTAB N10 O17_$2
HTAB O19 S9_$3
mpla 8  C1 > N7  O17
mpla 4 N7 > N10
mpla 8 N10 > C16 O19
mpla 8  C1 > N7  O17
L.S. 5
BOND $H
FMAP 2
PLAN -5
WGHT    0.050300
FVAR       1.00683
C1    1    0.248356    0.585743    0.149559    11.00000    0.03746    0.04984 =
         0.03356    0.01264    0.00267   -0.00826
AFIX  43
H1    2    0.235661    0.667146    0.212303    11.00000   -1.20000
AFIX   0
C2    1    0.235767    0.586825    0.015195    11.00000    0.03408    0.06202 =
         0.03808    0.02164    0.00130   -0.00607
C3    1    0.251606    0.465701   -0.077500    11.00000    0.03928    0.07866 =
         0.03171    0.01358    0.00406   -0.00721
AFIX  43
H3    2    0.240504    0.466636   -0.167507    11.00000   -1.20000
AFIX   0
C4    1    0.283815    0.343404   -0.037092    11.00000    0.04912    0.06483 =
         0.04251   -0.00224    0.00961   -0.00617
AFIX  43
H4    2    0.294483    0.261748   -0.100080    11.00000   -1.20000
AFIX   0
C5    1    0.300538    0.340568    0.096475    11.00000    0.04874    0.05086 =
         0.04705    0.01214    0.00658   -0.00626
AFIX  43
H5    2    0.325274    0.258037    0.123871    11.00000   -1.20000
AFIX   0
C6    1    0.280104    0.461408    0.188241    11.00000    0.03442    0.05151 =
         0.03185    0.01267    0.00095   -0.01313
N7    3    0.297879    0.461614    0.327179    11.00000    0.04874    0.04918 =
         0.03179    0.01481   -0.00420   -0.02117
H7    2    0.387269    0.512386    0.379578    11.00000    0.05311
C8    1    0.197300    0.377391    0.379093    11.00000    0.04106    0.03328 =
         0.03281    0.01082    0.00155   -0.00486
S9    5    0.268792    0.367110    0.539917    11.00000    0.05773    0.04902 =
         0.03226    0.01601   -0.00393   -0.02053
N10   3    0.041563    0.306819    0.298591    11.00000    0.04303    0.04514 =
         0.03557    0.01968   -0.00512   -0.01358
H10   2    0.006765    0.329517    0.228781    11.00000    0.05002
C11   1   -0.070817    0.198212    0.326786    11.00000    0.04018    0.03924 =
         0.03172    0.01158   -0.00147   -0.01116
C12   1    0.006637    0.070499    0.323914    11.00000    0.04202    0.04182 =
         0.03478    0.00925    0.00595   -0.00666
AFIX  43
H12   2    0.132431    0.056441    0.307700    11.00000   -1.20000
AFIX   0
C13   1   -0.103270   -0.038154    0.345305    11.00000    0.05246    0.03708 =
         0.03030    0.00773    0.00233   -0.00873
C14   1   -0.290401   -0.016815    0.366284    11.00000    0.04924    0.05162 =
         0.05939    0.01932    0.00596   -0.01676
AFIX  43
H14   2   -0.365955   -0.089409    0.378326    11.00000   -1.20000
AFIX   0
C15   1   -0.365929    0.111749    0.369475    11.00000    0.03908    0.07111 =
         0.09077    0.03393    0.01400   -0.00432
AFIX  43
H15   2   -0.491683    0.125747    0.385796    11.00000   -1.20000
AFIX   0
C16   1   -0.257457    0.221795    0.348679    11.00000    0.04477    0.05102 =
         0.07097    0.02490    0.00762    0.00114
AFIX  43
H16   2   -0.309681    0.308295    0.349592    11.00000   -1.20000
AFIX   0
O17   4    0.204716    0.703050   -0.035428    11.00000    0.06780    0.07174 =
         0.04353    0.03011    0.00241    0.00077
C18   1    0.204245    0.833992    0.056653    11.00000    0.10855    0.06164 =
         0.07207    0.03037    0.00330   -0.00018
AFIX  33
H18A  2    0.181543    0.906062    0.008248    11.00000   -1.50000
H18B  2    0.327726    0.852829    0.115970    11.00000   -1.50000
H18C  2    0.103148    0.831283    0.107762    11.00000   -1.50000
AFIX   0
O19   4   -0.016965   -0.162462    0.341881    11.00000    0.07520    0.03817 =
         0.05285    0.01210    0.01908   -0.00317
H19   2   -0.080144   -0.213135    0.385125    11.00000    0.11029
HKLF 4
REM  [C14 H14 N2 O2 S]  in P-1
REM R1 =  0.0361 for   2503 Fo > 4sig(Fo)  and  0.0508 for all   3419 data
REM    184 parameters refined using      0 restraints
END
WGHT      0.0501      0.0000
REM Highest difference peak  0.179,  deepest hole -0.204,  1-sigma level  0.037
Q1    1   0.3195  0.5155  0.1573  11.00000  0.05    0.18
Q2    1   0.2750  0.5173 -0.0086  11.00000  0.05    0.17
Q3    1   0.3418  0.4075  0.1577  11.00000  0.05    0.17
Q4    1  -0.0130  0.2533  0.3235  11.00000  0.05    0.17
Q5    1   0.2474  0.6147 -0.0759  11.00000  0.05    0.17
;
