# Supplementary material for: 1-(3-Hy­droxy­phen­yl)-3-(3-meth­oxy­phenyl)thio­urea
Source: Acta Crystallogr Sect E Struct Rep Online. 2012 Jan 31;68(Pt 2):o530. doi: 10.1107/S1600536812002553 (PMC3275270; doi:10.1107/S1600536812002553)
Supplement: Supplementary file 2 [file e-68-0o530-Isup2.hkl]

#
# h,k,l, Fc-squared, Fo-squared, sigma(Fo-squared) and status flag
#
data_I
_shelx_title ' [C14 H14 N2 O2 S]  in P-1'
_shelx_refln_list_code          4
_shelx_F_calc_maximum       83.55
_exptl_crystal_F_000       288.00
_reflns_d_resolution_high  0.7488
 
loop_
 _symmetry_equiv_pos_as_xyz
 'x, y, z'
 '-x, -y, -z'
 
_cell_length_a     6.9925
_cell_length_b     9.8666
_cell_length_c    10.4238
_cell_angle_alpha 103.055
_cell_angle_beta  100.033
_cell_angle_gamma  90.508
 
_shelx_F_squared_multiplier     1.000
 
loop_
 _refln_index_h
 _refln_index_k
 _refln_index_l
 _refln_F_squared_calc
 _refln_F_squared_meas
 _refln_F_squared_sigma
 _refln_observed_status
   1   0   0     1785.99     1673.31      6.38 o
   2   0   0     6981.07     7307.67     38.28 o
   3   0   0     1281.33     1351.90      6.41 o
   4   0   0     1967.72     2078.12     11.07 o
   5   0   0       45.29       46.25      1.74 o
   6   0   0      115.81      104.39      2.92 o
   7   0   0       25.47       26.52      2.14 o
   8   0   0       13.53       10.42      1.81 o
   9   0   0        8.55        8.81      2.05 o
  -9   1   0        1.86        2.18      1.56 o
  -8   1   0       25.17       23.79      2.41 o
  -7   1   0        0.28       -0.84      0.84 o
  -6   1   0        3.59        4.18      0.84 o
  -5   1   0      123.45      118.59      2.30 o
  -4   1   0       35.57       42.19      1.42 o
  -3   1   0        9.94        9.94      0.75 o
  -2   1   0     3189.43     3325.80     16.41 o
  -1   1   0      922.47      904.07      6.25 o
   0   1   0     1759.72     1684.52     20.08 o
   1   1   0      273.11      242.15      1.99 o
   2   1   0     6424.40     6640.09     24.45 o
   3   1   0       11.01       10.51      0.81 o
   4   1   0     1934.06     1932.01     11.36 o
   5   1   0        0.98        2.48      0.75 o
   6   1   0      304.97      303.19      5.41 o
   7   1   0       42.44       42.38      2.71 o
   8   1   0       40.75       39.66      3.01 o
   9   1   0       10.03        9.22      2.25 o
  -9   2   0        3.19        2.23      1.59 o
  -8   2   0        0.81        1.65      1.14 o
  -7   2   0        9.35        8.46      1.11 o
  -6   2   0       11.33       10.50      1.05 o
  -5   2   0      110.97      114.17      2.21 o
  -4   2   0      195.69      202.66      2.63 o
  -3   2   0      398.51      396.00      3.24 o
  -2   2   0        1.69        3.23      0.45 o
  -1   2   0     5088.74     5181.74     58.74 o
   0   2   0        1.25        3.16      0.40 o
   1   2   0     1277.20     1277.91      6.58 o
   2   2   0     1065.04     1098.25      5.34 o
   3   2   0      188.68      183.19      2.51 o
   4   2   0      228.75      251.88      3.36 o
   5   2   0        0.31        0.98      0.81 o
   6   2   0       53.02       52.80      2.92 o
   7   2   0       21.29       17.64      2.02 o
   8   2   0       60.73       57.02      3.44 o
  -9   3   0        4.66        3.75      2.27 o
  -8   3   0        0.76       -0.68      1.05 o
  -7   3   0        6.30        6.64      1.03 o
  -6   3   0       39.80       43.96      1.74 o
  -5   3   0        0.87        0.62      0.57 o
  -4   3   0      113.07      107.72      2.00 o
  -3   3   0      228.62      227.88      2.52 o
  -2   3   0      222.26      212.53      2.25 o
  -1   3   0     1021.10      976.77      7.37 o
   0   3   0      316.43      328.81      2.32 o
   1   3   0     1164.67     1113.67     13.99 o
   2   3   0      739.72      730.84      4.73 o
   3   3   0      213.18      215.51      2.82 o
   4   3   0        0.01       -0.10      0.51 o
   5   3   0      144.50      141.98      3.68 o
   6   3   0       39.44       36.04      2.54 o
   7   3   0       16.27       13.58      1.87 o
   8   3   0       19.23       16.01      2.11 o
  -8   4   0        1.03        1.16      1.43 o
  -7   4   0        1.77        1.55      0.99 o
  -6   4   0        1.26        1.32      0.68 o
  -5   4   0        4.08        4.88      0.80 o
  -4   4   0        0.09        0.49      0.49 o
  -3   4   0        0.28        0.79      0.47 o
  -2   4   0      276.11      307.94      3.04 o
  -1   4   0      178.51      185.52      2.32 o
   0   4   0      530.69      540.64      4.82 o
   1   4   0      171.29      175.91      2.43 o
   2   4   0        2.50        1.26      0.51 o
   3   4   0       60.77       60.97      1.72 o
   4   4   0      334.77      324.03      5.07 o
   5   4   0      162.44      159.06      4.02 o
   6   4   0        0.27        1.36      1.05 o
   7   4   0        2.04        0.90      1.14 o
   8   4   0        6.96        9.04      1.86 o
  -8   5   0        0.31       -0.23      1.97 o
  -7   5   0        0.07       -0.07      1.15 o
  -6   5   0       38.49       35.21      2.30 o
  -5   5   0       81.10       81.52      2.54 o
  -4   5   0       27.68       26.16      1.46 o
  -3   5   0       23.64       22.67      1.18 o
  -2   5   0       87.49       91.37      1.94 o
  -1   5   0        5.65        4.92      0.65 o
   0   5   0       66.82       73.10      1.63 o
   1   5   0      103.24       95.21      2.03 o
   2   5   0      227.69      234.74      3.35 o
   3   5   0      255.66      268.18      3.65 o
   4   5   0       65.08       65.30      2.85 o
   5   5   0        8.31        8.42      1.45 o
   6   5   0       60.47       64.70      3.52 o
   7   5   0        1.59        2.23      1.35 o
   8   5   0        6.66        7.68      1.93 o
  -8   6   0       11.88       11.20      3.14 o
  -7   6   0        3.01        4.39      1.88 o
  -6   6   0        1.30        1.22      1.29 o
  -5   6   0       50.98       52.75      3.15 o
  -4   6   0        6.51        3.79      1.20 o
  -3   6   0        1.89        2.21      0.95 o
  -2   6   0        0.01       -0.61      0.70 o
  -1   6   0      271.02      275.89      3.31 o
   0   6   0      236.05      249.05      3.12 o
   1   6   0       43.20       45.87      1.83 o
   2   6   0        3.50        4.10      0.67 o
   3   6   0      204.13      202.28      3.96 o
   4   6   0       72.54       73.37      3.13 o
   5   6   0       17.24       17.41      1.94 o
   6   6   0        3.70        5.07      1.51 o
   7   6   0       33.73       36.16      3.23 o
  -7   7   0       10.94        8.20      2.80 o
  -6   7   0        1.27        0.30      1.37 o
  -5   7   0       35.29       45.79      3.36 o
  -4   7   0       25.85       23.25      2.41 o
  -3   7   0       14.02       16.16      1.81 o
  -2   7   0        1.32        2.99      1.08 o
  -1   7   0       83.46       78.82      2.88 o
   0   7   0       49.45       48.48      2.66 o
   1   7   0       50.81       49.21      2.05 o
   2   7   0      132.27      126.71      2.94 o
   3   7   0       10.61       10.86      1.53 o
   4   7   0      199.97      203.26      4.93 o
   5   7   0        7.05        9.52      1.75 o
   6   7   0       41.32       46.36      3.63 o
   7   7   0        7.49        5.55      1.86 o
  -7   8   0        0.25        2.69      2.28 o
  -6   8   0        1.54        0.55      1.79 o
  -5   8   0       10.73       14.33      2.21 o
  -4   8   0        0.00       -0.05      1.17 o
  -3   8   0       86.36       89.19      3.91 o
  -2   8   0       29.60       36.07      2.89 o
  -1   8   0      365.13      359.67      6.20 o
   0   8   0        1.86        1.18      1.09 o
   1   8   0        3.08        4.86      1.41 o
   2   8   0      302.55      315.20      5.91 o
   3   8   0      250.02      259.91      5.35 o
   4   8   0        6.14        6.33      1.53 o
   5   8   0        2.67        1.79      1.34 o
   6   8   0       35.27       40.40      3.38 o
  -6   9   0        8.11        8.59      2.99 o
  -5   9   0        0.05        0.25      1.54 o
  -4   9   0        1.46        0.41      1.27 o
  -3   9   0       27.80       30.31      2.94 o
  -2   9   0       12.62        8.80      1.80 o
  -1   9   0       98.73       95.10      4.03 o
   0   9   0        5.62        9.07      1.74 o
   1   9   0      636.18      632.27      9.43 o
   2   9   0       10.71        7.97      1.96 o
   3   9   0      244.81      236.67      7.83 o
   4   9   0       46.13       46.52      4.07 o
   5   9   0      150.36      157.48      6.01 o
   6   9   0       26.31       28.75      3.07 o
  -6  10   0        1.33        2.70      2.44 o
  -5  10   0        0.46        1.03      1.80 o
  -4  10   0        1.07        2.26      1.60 o
  -3  10   0        9.49        7.11      1.87 o
  -2  10   0       10.56        9.36      1.96 o
  -1  10   0       39.73       41.05      3.40 o
   0  10   0        9.52        8.08      2.02 o
   1  10   0       81.32       86.73      5.58 o
   2  10   0        3.16        2.46      1.83 o
   3  10   0      122.94      122.39      6.13 o
   4  10   0        4.38        3.44      2.21 o
   5  10   0       71.56       72.19      6.17 o
  -5  11   0        0.02       -0.96      2.15 o
  -4  11   0        0.02       -0.11      1.78 o
  -3  11   0        0.21        0.11      1.53 o
  -2  11   0        4.31        5.01      1.82 o
  -1  11   0        0.25       -0.63      1.45 o
   0  11   0       15.14       12.38      2.49 o
   1  11   0       13.74       15.25      2.96 o
   2  11   0       33.29       32.66      4.57 o
   3  11   0       33.54       37.62      5.12 o
   4  11   0       19.64       17.40      3.56 o
  -3  12   0        1.88        3.72      2.37 o
  -2  12   0        1.98        2.37      1.98 o
  -1  12   0        4.95        4.17      2.08 o
   0  12   0       12.25       12.68      2.97 o
   1  12   0        6.41        7.87      2.94 o
   2  12   0       27.33       24.70      4.40 o
  -3 -12   1        7.25        7.90      3.09 o
  -2 -12   1       18.31       20.69      4.15 o
  -1 -12   1        0.81        1.57      1.96 o
   0 -12   1        9.52        8.57      2.57 o
   1 -12   1        6.53        7.77      2.37 o
   2 -12   1       10.73       12.22      2.54 o
   3 -12   1        0.00       -0.34      1.76 o
  -4 -11   1       12.75       12.87      3.10 o
  -3 -11   1       17.04       19.37      3.41 o
  -2 -11   1       25.70       28.59      3.76 o
  -1 -11   1       32.68       33.38      3.96 o
   0 -11   1        1.62        2.45      1.68 o
   1 -11   1        0.63        0.98      1.40 o
   2 -11   1       11.34       13.02      2.30 o
   3 -11   1        1.98        2.35      1.87 o
   4 -11   1        0.86        2.82      1.94 o
   5 -11   1        1.77        4.33      2.43 o
  -5 -10   1        0.19        0.81      1.97 o
  -4 -10   1        0.01       -0.90      1.63 o
  -3 -10   1       34.05       35.38      3.97 o
  -2 -10   1       10.57        6.66      1.95 o
  -1 -10   1       48.14       50.30      4.00 o
   0 -10   1        0.16        0.04      1.19 o
   1 -10   1       48.41       52.66      3.74 o
   2 -10   1        5.76        7.11      1.82 o
   3 -10   1       12.25       11.62      2.10 o
   4 -10   1        4.41        3.63      1.80 o
   5 -10   1        0.58        1.18      1.90 o
   6 -10   1        1.04        0.19      2.27 o
  -6  -9   1       26.35       33.65      3.26 o
  -5  -9   1        1.71        0.98      1.50 o
  -4  -9   1       79.23       75.63      4.66 o
  -3  -9   1        3.36        4.62      1.89 o
  -2  -9   1       45.63       44.56      3.61 o
  -1  -9   1        1.61        2.22      1.25 o
   0  -9   1        3.31        3.94      1.31 o
   1  -9   1       27.36       31.97      2.56 o
   2  -9   1       17.48       14.72      2.11 o
   3  -9   1        2.01       -0.47      1.09 o
   4  -9   1        5.86        4.54      1.78 o
   5  -9   1        0.17       -0.24      1.57 o
   6  -9   1        8.58       10.21      2.77 o
  -7  -8   1       27.46       28.50      3.11 o
  -6  -8   1       50.70       51.11      3.86 o
  -5  -8   1       29.57       25.81      2.58 o
  -4  -8   1      190.03      192.54      4.96 o
  -3  -8   1       20.86       22.82      1.96 o
  -2  -8   1      609.54      588.63      7.96 o
  -1  -8   1       43.51       42.92      2.62 o
   0  -8   1      621.67      591.83      7.77 o
   1  -8   1       44.16       46.64      2.87 o
   2  -8   1       80.29       79.38      3.23 o
   3  -8   1        2.88        1.11      1.14 o
   4  -8   1       19.64       16.73      2.19 o
   5  -8   1        0.03        0.01      1.50 o
   6  -8   1        0.91        1.04      1.81 o
   7  -8   1        0.00       -0.48      1.83 o
  -7  -7   1        3.92        2.72      1.46 o
  -6  -7   1       33.19       34.64      2.84 o
  -5  -7   1       12.60       13.54      1.80 o
  -4  -7   1      239.07      235.92      4.91 o
  -3  -7   1       72.22       75.01      2.58 o
  -2  -7   1      165.83      160.52      3.19 o
  -1  -7   1        0.00       -0.07      0.59 o
   0  -7   1      252.62      255.60      4.32 o
   1  -7   1        2.50        3.03      1.06 o
   2  -7   1      253.57      249.89      4.94 o
   3  -7   1       31.66       33.67      2.45 o
   4  -7   1       39.25       39.33      2.72 o
   5  -7   1        0.78        0.73      1.25 o
   6  -7   1       19.46       22.83      3.03 o
   7  -7   1        0.58        1.19      1.69 o
  -8  -6   1        0.07        0.11      1.54 o
  -7  -6   1       43.79       49.13      3.46 o
  -6  -6   1        1.12        0.91      1.10 o
  -5  -6   1       83.96       84.84      3.30 o
  -4  -6   1       11.51       11.25      1.50 o
  -3  -6   1      258.48      251.50      4.14 o
  -2  -6   1        1.78        1.65      0.64 o
  -1  -6   1      117.75      103.53      2.26 o
   0  -6   1      137.97      143.13      2.12 o
   1  -6   1       84.66       69.73      2.22 o
   2  -6   1       58.06       60.71      2.27 o
   3  -6   1        1.65        2.20      0.96 o
   4  -6   1        8.54       11.95      1.60 o
   5  -6   1       16.17       15.69      1.98 o
   6  -6   1       13.49       14.48      2.22 o
   7  -6   1        0.77       -0.18      1.40 o
   8  -6   1        1.38        1.94      1.98 o
  -8  -5   1        6.79        6.27      1.85 o
  -7  -5   1        9.48        9.32      1.79 o
  -6  -5   1       39.50       41.71      2.89 o
  -5  -5   1       92.24       88.56      3.31 o
  -4  -5   1       55.23       54.27      2.46 o
  -3  -5   1      271.75      261.20      4.18 o
  -2  -5   1       30.17       22.66      1.31 o
  -1  -5   1      213.05      226.83      2.81 o
   0  -5   1       25.74       25.83      1.12 o
   1  -5   1      159.48      156.95      3.13 o
   2  -5   1      296.19      323.22      4.47 o
   3  -5   1       37.78       43.38      1.47 o
   4  -5   1       97.98       99.24      2.70 o
   5  -5   1      152.73      165.04      3.82 o
   6  -5   1        2.72        3.60      1.24 o
   7  -5   1        2.75        3.42      1.42 o
   8  -5   1       21.13       24.56      3.07 o
  -8  -4   1       48.03       50.14      3.78 o
  -7  -4   1        0.02       -0.04      1.05 o
  -6  -4   1        6.92        6.99      1.41 o
  -5  -4   1      259.52      251.10      4.88 o
  -4  -4   1      317.40      308.85      4.69 o
  -3  -4   1      194.77      205.94      3.49 o
  -2  -4   1       54.20       69.70      1.69 o
  -1  -4   1       71.25       68.43      1.46 o
   0  -4   1      452.46      451.10      4.68 o
   1  -4   1      414.48      402.37      4.28 o
   2  -4   1      116.32      128.94      1.98 o
   3  -4   1        1.11        1.64      0.53 o
   4  -4   1       63.03       61.84      1.64 o
   5  -4   1      162.43      163.26      2.82 o
   6  -4   1       10.02       12.11      1.31 o
   7  -4   1        0.23       -0.49      1.00 o
   8  -4   1        1.35        1.72      1.37 o
  -8  -3   1       15.62        9.04      1.91 o
  -7  -3   1        2.05        2.71      1.19 o
  -6  -3   1      397.73      376.87      6.28 o
  -5  -3   1      336.99      319.95      4.83 o
  -4  -3   1       48.23       48.47      2.10 o
  -3  -3   1       73.14       78.97      2.09 o
  -2  -3   1     1183.58     1198.56      7.35 o
  -1  -3   1       66.24       74.09      1.33 o
   0  -3   1      290.61      284.00      2.26 o
   1  -3   1      592.30      647.15      5.22 o
   2  -3   1       66.60       62.39      1.28 o
   3  -3   1       87.68       87.25      1.60 o
   4  -3   1      166.36      157.54      2.42 o
   5  -3   1       26.74       26.74      1.35 o
   6  -3   1       30.70       32.28      1.62 o
   7  -3   1        0.80        0.22      0.91 o
   8  -3   1        3.04        1.99      1.25 o
  -9  -2   1        7.16        8.49      2.05 o
  -8  -2   1       71.47       68.09      4.05 o
  -7  -2   1        2.21        5.57      1.35 o
  -6  -2   1      228.39      218.40      4.69 o
  -5  -2   1       16.92       20.71      1.65 o
  -4  -2   1      174.65      180.40      2.87 o
  -3  -2   1       37.62       28.93      1.46 o
  -2  -2   1       31.53       36.41      1.34 o
  -1  -2   1      558.32      567.16      3.78 o
   0  -2   1      381.23      348.36      4.17 o
   1  -2   1       13.62       15.62      0.82 o
   2  -2   1       14.00       16.88      0.68 o
   3  -2   1       37.52       32.16      1.16 o
   4  -2   1        2.18        2.09      0.54 o
   5  -2   1       15.85       15.68      1.13 o
   6  -2   1       19.91       22.81      1.41 o
   7  -2   1       18.34       16.72      1.75 o
   8  -2   1       15.44       18.78      2.12 o
   9  -2   1        1.65        0.14      1.77 o
  -9  -1   1        0.18        0.79      1.50 o
  -8  -1   1       31.99       24.57      2.47 o
  -7  -1   1        6.00        5.98      1.38 o
  -6  -1   1       65.88       63.27      2.95 o
  -5  -1   1       15.05       16.13      1.20 o
  -4  -1   1      728.08      786.60      5.55 o
  -3  -1   1      202.92      187.40      2.44 o
  -2  -1   1     1097.69     1129.39      4.26 o
  -1  -1   1      115.13      117.31      1.59 o
   0  -1   1       98.49       82.19      1.18 o
   1  -1   1      100.82       99.87      1.41 o
   2  -1   1      377.76      356.96      2.51 o
   3  -1   1      125.84      131.10      1.88 o
   4  -1   1      232.36      249.41      2.99 o
   5  -1   1       23.61       23.05      1.29 o
   6  -1   1        9.23       10.11      1.25 o
   7  -1   1        0.24       -0.04      0.95 o
   8  -1   1       11.83       14.64      2.07 o
   9  -1   1       11.57       14.06      2.30 o
  -9   0   1        0.85        1.85      1.69 o
  -8   0   1        2.63        2.92      1.32 o
  -7   0   1        4.46        1.83      1.02 o
  -6   0   1        0.12        0.64      0.76 o
  -5   0   1       24.22       23.93      1.33 o
  -4   0   1        0.12        1.84      0.55 o
  -3   0   1      952.09      928.77      4.85 o
  -2   0   1     1111.63     1169.06      4.44 o
  -1   0   1      121.25      132.43      1.48 o
   0   0   1      232.07      230.92      3.40 o
   1   0   1      140.32      140.40      1.48 o
   2   0   1      646.21      674.05      3.70 o
   3   0   1      128.95      107.20      1.76 o
   4   0   1       10.46       13.48      0.98 o
   5   0   1       26.80       29.80      1.55 o
   6   0   1        0.57        0.55      0.83 o
   7   0   1       54.71       59.95      3.35 o
   8   0   1        5.74        5.29      1.58 o
   9   0   1        5.39        5.26      1.90 o
  -9   1   1        0.12       -0.33      1.40 o
  -8   1   1        1.92        1.93      1.13 o
  -7   1   1        8.82        9.20      1.29 o
  -6   1   1        0.28        1.08      0.67 o
  -5   1   1       73.14       71.29      1.88 o
  -4   1   1       24.99       32.15      1.40 o
  -3   1   1        5.09        5.99      0.66 o
  -2   1   1      209.32      194.91      2.04 o
  -1   1   1     6345.82     5548.18    268.70 o
   0   1   1     3480.90     3397.92     26.39 o
   1   1   1     2856.45     2870.49     13.95 o
   2   1   1      167.22      163.60      2.26 o
   3   1   1      719.41      778.69      4.99 o
   4   1   1        0.32        0.87      0.56 o
   5   1   1       76.47       79.65      2.39 o
   6   1   1        3.35        4.52      1.11 o
   7   1   1        5.49        6.09      1.41 o
   8   1   1        0.50       -0.95      1.30 o
  -9   2   1        0.82        1.77      1.64 o
  -8   2   1        1.82        1.04      0.99 o
  -7   2   1       16.80       15.42      1.23 o
  -6   2   1        1.21        0.90      0.61 o
  -5   2   1      121.03      126.89      2.39 o
  -4   2   1       18.24       16.49      1.09 o
  -3   2   1      387.47      410.99      3.37 o
  -2   2   1       56.80       52.73      1.21 o
  -1   2   1     2896.58     2851.00     24.04 o
   0   2   1        0.27        1.12      0.34 o
   1   2   1      372.61      397.49      2.98 o
   2   2   1      249.05      210.58      2.60 o
   3   2   1      777.23      781.15      5.88 o
   4   2   1       36.67       40.99      1.91 o
   5   2   1      114.15      119.25      3.35 o
   6   2   1        2.19        1.67      1.01 o
   7   2   1       22.92       23.44      2.22 o
   8   2   1        4.71        5.70      1.81 o
  -8   3   1        1.76        1.83      1.33 o
  -7   3   1        3.14        3.31      0.81 o
  -6   3   1       40.71       44.98      1.75 o
  -5   3   1       22.50       25.59      1.39 o
  -4   3   1       13.81       14.91      1.01 o
  -3   3   1      535.18      537.31      4.58 o
  -2   3   1      194.43      187.80      2.67 o
  -1   3   1      519.08      532.94      3.84 o
   0   3   1        1.41        2.20      0.47 o
   1   3   1     1195.35     1264.72      7.77 o
   2   3   1        3.32        2.77      0.55 o
   3   3   1      573.45      582.06      4.70 o
   4   3   1        1.01        0.52      0.68 o
   5   3   1       24.73       26.34      2.07 o
   6   3   1      192.95      189.62      4.47 o
   7   3   1       95.21       88.18      4.07 o
   8   3   1        0.19        0.82      1.40 o
  -8   4   1        0.05       -1.01      3.49 o
  -7   4   1        0.75        1.34      0.93 o
  -6   4   1       20.17       22.91      1.40 o
  -5   4   1       88.71       92.40      2.15 o
  -4   4   1        5.45        5.37      0.75 o
  -3   4   1        8.34        7.59      0.76 o
  -2   4   1     1099.25     1122.47      8.31 o
  -1   4   1      399.15      422.93      3.49 o
   0   4   1        5.35        5.39      0.65 o
   1   4   1       47.53       51.95      1.51 o
   2   4   1       13.07       12.38      1.01 o
   3   4   1        8.56        9.57      0.99 o
   4   4   1       11.51       11.04      1.44 o
   5   4   1       27.29       27.39      2.18 o
   6   4   1       21.81       24.23      2.40 o
   7   4   1        0.09        1.40      1.28 o
   8   4   1        2.15        4.19      1.75 o
  -8   5   1        0.21       -0.78      1.84 o
  -7   5   1       37.72       45.38      2.90 o
  -6   5   1        9.42        8.44      1.53 o
  -5   5   1        2.35        2.67      1.08 o
  -4   5   1      523.44      491.60     16.14 o
  -3   5   1      306.14      307.51      3.55 o
  -2   5   1       78.60       70.77      2.07 o
  -1   5   1        8.43       15.59      1.21 o
   0   5   1      521.39      543.40      6.78 o
   1   5   1      109.40      105.18      2.33 o
   2   5   1      185.33      195.61      3.18 o
   3   5   1       33.07       33.90      1.92 o
   4   5   1        0.22       -0.46      0.87 o
   5   5   1       16.14       16.67      1.96 o
   6   5   1        1.42        1.03      1.23 o
   7   5   1        6.13        5.29      1.62 o
   8   5   1        2.74        1.82      1.65 o
  -8   6   1        0.76        0.22      2.11 o
  -7   6   1       16.77       16.18      2.69 o
  -6   6   1        9.89        8.30      1.77 o
  -5   6   1       60.72       64.97      3.81 o
  -4   6   1       28.45       27.94      2.49 o
  -3   6   1       89.90       86.01      2.96 o
  -2   6   1       21.19       19.78      1.49 o
  -1   6   1      294.34      288.91      4.20 o
   0   6   1       34.46       26.29      2.20 o
   1   6   1       63.72       63.21      2.07 o
   2   6   1       42.20       38.82      1.95 o
   3   6   1       34.33       34.85      2.34 o
   4   6   1        0.04       -0.14      0.91 o
   5   6   1        2.21        3.86      1.32 o
   6   6   1        2.44        2.59      1.34 o
   7   6   1        3.24        3.67      1.57 o
  -7   7   1       17.78       18.91      3.62 o
  -6   7   1       10.99       11.76      2.33 o
  -5   7   1      104.35      107.31      4.31 o
  -4   7   1       26.18       23.41      2.46 o
  -3   7   1      175.47      182.67      4.94 o
  -2   7   1       67.54       63.05      3.41 o
  -1   7   1      115.17      118.61      3.46 o
   0   7   1      137.33      133.14      3.49 o
   1   7   1       33.52       33.68      2.09 o
   2   7   1       72.89       73.67      2.60 o
   3   7   1        7.49        8.99      1.49 o
   4   7   1        1.15        0.60      1.11 o
   5   7   1       23.14       24.26      2.46 o
   6   7   1        4.44        4.34      1.55 o
   7   7   1        7.11        7.43      1.99 o
  -7   8   1        4.84        2.92      2.41 o
  -6   8   1        0.82       -0.24      1.68 o
  -5   8   1       26.54       24.98      3.02 o
  -4   8   1       12.23        7.59      1.81 o
  -3   8   1      115.08      108.35      4.19 o
  -2   8   1      118.18      104.10      4.03 o
  -1   8   1       25.12       27.95      2.78 o
   0   8   1        4.98        6.36      1.50 o
   1   8   1      334.99      327.48      7.39 o
   2   8   1       94.49       90.38      3.82 o
   3   8   1        0.00        0.09      1.13 o
   4   8   1        0.53       -0.42      1.08 o
   5   8   1        6.43        5.96      1.66 o
   6   8   1        2.64        4.51      1.67 o
  -6   9   1        0.04       -1.68      1.68 o
  -5   9   1        0.18       -0.78      1.41 o
  -4   9   1        3.00        1.30      1.37 o
  -3   9   1       17.60       19.77      2.50 o
  -2   9   1       22.83       24.28      2.62 o
  -1   9   1       13.98       11.39      2.11 o
   0   9   1       59.34       55.28      3.98 o
   1   9   1      127.33      131.45      5.04 o
   2   9   1       19.10       20.36      2.99 o
   3   9   1        2.41        1.90      1.79 o
   4   9   1       14.48       15.24      2.71 o
   5   9   1        0.10       -0.40      1.66 o
  -6  10   1        0.48        2.59      4.92 o
  -5  10   1        2.64        2.21      2.04 o
  -4  10   1        0.06        0.52      1.58 o
  -3  10   1       10.72       11.08      2.16 o
  -2  10   1        0.14        0.28      1.43 o
  -1  10   1       23.13       26.13      3.06 o
   0  10   1        6.82        6.78      1.97 o
   1  10   1        6.11        6.30      2.08 o
   2  10   1       10.89        9.72      3.30 o
   3  10   1        4.10        4.74      2.61 o
   4  10   1        5.08        3.43      2.23 o
   5  10   1        8.38       12.55      3.21 o
  -4  11   1        5.73        5.55      2.19 o
  -3  11   1        0.18        0.22      1.83 o
  -2  11   1        8.58        8.36      2.30 o
  -1  11   1        5.10        7.79      2.18 o
   0  11   1       39.82       41.70      3.97 o
   1  11   1        0.74        1.96      1.97 o
   2  11   1       12.99        9.81      3.10 o
   3  11   1       11.56       12.48      3.44 o
  -3  12   1        1.82        3.25      2.44 o
  -2  12   1        7.61        5.43      2.41 o
  -1  12   1        0.06        1.10      1.81 o
   0  12   1       36.91       40.69      4.63 o
   1  12   1        0.81        1.72      2.40 o
   2  12   1       40.75       36.29      5.17 o
  -1 -13   2        1.75        1.37      2.45 o
   0 -13   2        0.09       -0.41      1.93 o
   1 -13   2        0.53       -0.75      2.26 o
  -3 -12   2        0.03        0.14      1.98 o
  -2 -12   2        2.59        2.75      1.92 o
  -1 -12   2        1.50        3.14      2.09 o
   0 -12   2        6.30        7.03      2.52 o
   1 -12   2        2.08        3.53      1.80 o
   2 -12   2        1.74        2.66      1.89 o
   3 -12   2        2.42        1.69      2.20 o
  -4 -11   2       32.20       37.65      4.45 o
  -3 -11   2        0.13        0.24      1.68 o
  -2 -11   2       37.28       41.66      3.96 o
  -1 -11   2        1.46        0.46      1.49 o
   0 -11   2        1.91        2.74      1.55 o
   1 -11   2        0.00       -0.66      1.25 o
   2 -11   2        1.84        1.87      1.66 o
   3 -11   2        1.17        1.42      1.70 o
   4 -11   2        0.00        0.31      1.92 o
   5 -11   2        0.21        1.15      2.15 o
  -5 -10   2       18.69       18.16      3.11 o
  -4 -10   2        7.62        7.74      2.46 o
  -3 -10   2       41.47       41.51      4.28 o
  -2 -10   2        0.02        0.94      1.44 o
  -1 -10   2       10.96       11.19      2.16 o
   0 -10   2        5.66        7.16      1.62 o
   1 -10   2        0.22        0.11      1.12 o
   2 -10   2        5.16        4.23      1.51 o
   3 -10   2        4.20        4.65      1.84 o
   4 -10   2        7.39        4.63      2.20 o
   5 -10   2        0.23        0.35      1.74 o
   6 -10   2        3.38        4.87      2.43 o
  -6  -9   2        1.66        0.26      1.41 o
  -5  -9   2       74.81       80.94      4.38 o
  -4  -9   2        1.91        1.08      1.39 o
  -3  -9   2      129.20      132.89      4.78 o
  -2  -9   2       14.91       18.20      2.27 o
  -1  -9   2        2.25        1.35      1.13 o
   0  -9   2       39.51       36.82      2.72 o
   1  -9   2       77.16       75.12      3.56 o
   2  -9   2       50.31       45.97      3.08 o
   3  -9   2        6.28        6.37      1.70 o
   4  -9   2        1.84        1.92      1.81 o
   5  -9   2        0.30       -0.55      1.65 o
   6  -9   2        0.11       -1.21      1.78 o
  -7  -8   2        0.98       -0.42      1.40 o
  -6  -8   2       13.58       13.21      2.02 o
  -5  -8   2        1.52        2.40      1.20 o
  -4  -8   2      120.60      111.59      3.60 o
  -3  -8   2       13.18       11.01      1.39 o
  -2  -8   2        0.06       -0.05      0.92 o
  -1  -8   2      415.43      414.36      5.98 o
   0  -8   2      315.41      316.14      5.24 o
   1  -8   2        6.41        7.00      1.40 o
   2  -8   2       28.91       28.71      2.33 o
   3  -8   2      157.97      157.42      4.43 o
   4  -8   2        1.14        1.62      1.32 o
   5  -8   2       23.37       25.05      3.12 o
   6  -8   2        0.92        1.49      1.82 o
   7  -8   2        4.25        5.19      2.48 o
  -7  -7   2        7.66        5.87      1.79 o
  -6  -7   2       18.92       22.08      2.33 o
  -5  -7   2       60.91       64.82      3.44 o
  -4  -7   2       59.16       62.11      2.90 o
  -3  -7   2       82.62       86.55      2.86 o
  -2  -7   2       44.00       44.34      2.04 o
  -1  -7   2      104.13      109.84      2.35 o
   0  -7   2        2.31        1.44      0.82 o
   1  -7   2        1.72        2.62      0.90 o
   2  -7   2        4.53        6.51      1.24 o
   3  -7   2       14.43       17.73      1.97 o
   4  -7   2        2.53        3.89      1.46 o
   5  -7   2       28.23       26.37      2.98 o
   6  -7   2        0.20        1.09      1.46 o
   7  -7   2        9.84       10.52      2.47 o
  -8  -6   2        0.03       -0.46      1.38 o
  -7  -6   2       75.03       72.17      4.34 o
  -6  -6   2        1.30        0.10      1.00 o
  -5  -6   2      358.37      359.99      6.19 o
  -4  -6   2        3.69        4.54      1.10 o
  -3  -6   2      439.66      427.82      5.60 o
  -2  -6   2      110.13      102.99      2.23 o
  -1  -6   2      857.32      854.25     11.21 o
   0  -6   2      114.83       97.60      2.07 o
   1  -6   2       74.13       64.15      2.32 o
   2  -6   2      163.45      149.96      3.48 o
   3  -6   2       16.88       16.15      1.54 o
   4  -6   2        2.15        3.15      1.18 o
   5  -6   2        0.00       -0.04      1.18 o
   6  -6   2        0.00        0.10      1.34 o
   7  -6   2        0.56        2.01      1.45 o
   8  -6   2        4.55        3.98      2.16 o
  -8  -5   2       21.03       18.93      2.81 o
  -7  -5   2       42.58       44.12      3.13 o
  -6  -5   2      106.87      100.54      3.59 o
  -5  -5   2      312.65      306.67      5.78 o
  -4  -5   2      104.53      104.68      2.99 o
  -3  -5   2      686.54      672.04      6.58 o
  -2  -5   2        4.32        6.91      0.75 o
  -1  -5   2     1329.88     1338.11     20.13 o
   0  -5   2       22.72       22.26      1.00 o
   1  -5   2     1452.26     1522.40     15.27 o
   2  -5   2        0.03        0.64      0.59 o
   3  -5   2      112.48      105.04      6.13 o
   4  -5   2      320.24      269.63     22.90 o
   5  -5   2      145.01      146.98      4.30 o
   6  -5   2       34.76       32.54      2.63 o
   7  -5   2        1.89        1.51      1.46 o
   8  -5   2        9.97       11.67      2.36 o
  -8  -4   2       13.36       15.83      2.38 o
  -7  -4   2        6.42        8.31      1.61 o
  -6  -4   2       14.98       15.59      1.87 o
  -5  -4   2        1.14        1.28      0.86 o
  -4  -4   2      238.85      237.45      4.14 o
  -3  -4   2        6.01        6.87      0.94 o
  -2  -4   2      345.03      373.96      3.82 o
  -1  -4   2      440.46      439.42      3.98 o
   0  -4   2       65.87       66.41      1.52 o
   1  -4   2      165.81      148.05      2.43 o
   2  -4   2      758.81      813.80      5.63 o
   3  -4   2      702.96      716.85      6.06 o
   4  -4   2        5.82        6.28      0.86 o
   5  -4   2        1.67        1.47      0.89 o
   6  -4   2       26.30       28.92      2.07 o
   7  -4   2       36.70       43.44      2.99 o
   8  -4   2        0.08        0.17      1.43 o
  -9  -3   2       32.14       33.78      3.33 o
  -8  -3   2        3.32        1.85      1.43 o
  -7  -3   2       16.95       17.11      1.98 o
  -6  -3   2      384.15      387.93      6.60 o
  -5  -3   2      403.05      390.45      5.56 o
  -4  -3   2      329.24      306.69      4.68 o
  -3  -3   2        6.74        3.46      0.76 o
  -2  -3   2     1339.19     1357.14      7.69 o
  -1  -3   2        7.76        6.02      0.65 o
   0  -3   2      348.62      354.52      3.10 o
   1  -3   2       25.45       23.92      1.29 o
   2  -3   2       29.76       33.82      1.18 o
   3  -3   2      199.99      201.57      2.70 o
   4  -3   2        0.57        0.77      0.46 o
   5  -3   2      129.92      133.48      2.51 o
   6  -3   2        5.29        6.11      1.25 o
   7  -3   2       49.04       54.06      3.06 o
   8  -3   2        0.99        0.13      1.39 o
  -9  -2   2        3.54        2.02      1.57 o
  -8  -2   2        7.21        5.72      1.64 o
  -7  -2   2       56.53       48.99      3.00 o
  -6  -2   2      102.22       99.36      3.16 o
  -5  -2   2       79.58       85.27      2.65 o
  -4  -2   2       46.02       42.98      1.59 o
  -3  -2   2      231.51      228.49      3.24 o
  -2  -2   2      466.70      456.60      3.92 o
  -1  -2   2     1586.24     1636.56     10.18 o
   0  -2   2      361.63      361.27      2.76 o
   1  -2   2       50.21       44.10      1.08 o
   2  -2   2      743.10      755.23      3.93 o
   3  -2   2       56.54       49.62      1.26 o
   4  -2   2        0.48        0.65      0.43 o
   5  -2   2       18.88       23.38      1.33 o
   6  -2   2       19.30       19.99      1.82 o
   7  -2   2        2.57        1.40      1.11 o
   8  -2   2        6.59        5.34      1.73 o
  -9  -1   2        1.86        1.90      1.52 o
  -8  -1   2       47.55       45.59      3.33 o
  -7  -1   2       77.23       74.13      3.36 o
  -6  -1   2      323.53      329.21      5.18 o
  -5  -1   2       90.51       81.67      2.08 o
  -4  -1   2      267.28      285.05      3.24 o
  -3  -1   2      440.94      418.81      3.62 o
  -2  -1   2     1498.30     1502.11      7.24 o
  -1  -1   2       73.29       56.97      1.12 o
   0  -1   2     2861.30     2852.51     16.84 o
   1  -1   2      807.01      815.83      6.49 o
   2  -1   2       10.71       11.50      0.66 o
   3  -1   2      235.60      228.78      2.93 o
   4  -1   2        5.08        6.99      0.82 o
   5  -1   2        7.99        6.67      1.00 o
   6  -1   2       13.11       14.23      1.60 o
   7  -1   2        2.97        3.04      1.38 o
   8  -1   2        0.00       -0.58      1.31 o
  -9   0   2        1.93        1.20      1.45 o
  -8   0   2        6.56        7.51      1.60 o
  -7   0   2       33.56       30.81      2.14 o
  -6   0   2      124.01      123.63      3.09 o
  -5   0   2       35.72       35.64      1.64 o
  -4   0   2      720.44      765.59      5.19 o
  -3   0   2      408.99      405.97      3.47 o
  -2   0   2     4154.66     4289.24     23.79 o
  -1   0   2      364.25      327.84      3.92 o
   0   0   2      306.11      318.59      2.44 o
   1   0   2     3997.08     4147.78     19.26 o
   2   0   2     1756.36     1792.33      9.73 o
   3   0   2      119.60      124.75      2.11 o
   4   0   2       20.24       23.54      1.21 o
   5   0   2       34.86       34.36      1.93 o
   6   0   2        0.00       -0.81      0.81 o
   7   0   2       37.64       32.25      2.80 o
   8   0   2        1.41       -0.31      1.27 o
  -9   1   2        4.59        6.05      1.74 o
  -8   1   2        2.61        2.14      1.11 o
  -7   1   2       48.17       47.12      2.35 o
  -6   1   2       16.07       14.49      1.29 o
  -5   1   2        5.46        5.38      0.80 o
  -4   1   2        8.90       13.74      0.96 o
  -3   1   2       59.34       52.01      1.32 o
  -2   1   2       76.94       63.05      4.02 o
  -1   1   2      681.11      554.99     57.73 o
   0   1   2       59.88       77.09      1.22 o
   1   1   2     1144.13     1188.23      5.63 o
   2   1   2      300.80      306.40      3.27 o
   3   1   2        8.37        4.71      0.74 o
   4   1   2      415.07      415.32      4.95 o
   5   1   2        5.72        4.90      1.01 o
   6   1   2       58.35       60.17      3.08 o
   7   1   2        5.26        4.65      1.64 o
   8   1   2        8.53        6.86      1.90 o
  -9   2   2        2.32        2.90      1.82 o
  -8   2   2        1.48        1.84      1.09 o
  -7   2   2        0.00        0.34      0.69 o
  -6   2   2        9.62       11.34      1.11 o
  -5   2   2       52.37       55.47      1.84 o
  -4   2   2      115.90      110.99      2.09 o
  -3   2   2      462.06      466.78      4.02 o
  -2   2   2      420.46      437.98      3.32 o
  -1   2   2      976.14      942.53      4.87 o
   0   2   2      103.80       99.22      1.75 o
   1   2   2      288.64      304.16      2.86 o
   2   2   2        1.10        4.16      0.66 o
   3   2   2      117.57      108.23      2.43 o
   4   2   2       13.80       10.81      1.20 o
   5   2   2       26.32       26.45      1.88 o
   6   2   2       70.76       71.69      3.47 o
   7   2   2       20.12       16.45      2.22 o
   8   2   2       15.79       18.08      2.70 o
  -8   3   2        5.37        5.87      1.47 o
  -7   3   2        1.08        1.67      0.79 o
  -6   3   2       45.70       50.97      2.01 o
  -5   3   2       10.03        8.88      0.96 o
  -4   3   2      199.92      208.79      2.85 o
  -3   3   2       81.88       69.61      1.62 o
  -2   3   2     1460.52     1503.98     11.35 o
  -1   3   2        0.03        1.63      0.53 o
   0   3   2      941.04     1026.75      5.63 o
   1   3   2      346.78      333.39      3.32 o
   2   3   2      143.35      168.42      2.54 o
   3   3   2      448.13      434.80      4.91 o
   4   3   2       31.02       34.00      1.96 o
   5   3   2        2.61        2.61      1.07 o
   6   3   2       89.16       85.51      3.70 o
   7   3   2       29.70       28.98      2.98 o
   8   3   2        1.58        1.05      1.63 o
  -8   4   2        0.33        0.72      1.47 o
  -7   4   2        0.07       -0.09      1.02 o
  -6   4   2       23.47       24.28      1.73 o
  -5   4   2      112.98      115.61      2.42 o
  -4   4   2       61.81       65.60      1.80 o
  -3   4   2       10.26       11.09      0.87 o
  -2   4   2     1490.15     1484.62      7.32 o
  -1   4   2       58.19       59.08      1.63 o
   0   4   2     1342.11     1436.91     18.86 o
   1   4   2      129.18      115.33      2.21 o
   2   4   2     1828.56     1883.43     10.19 o
   3   4   2       37.73       42.01      2.01 o
   4   4   2       73.48       81.73      2.91 o
   5   4   2      325.71      314.57      5.76 o
   6   4   2      274.91      267.01      5.84 o
   7   4   2        9.96       10.66      1.96 o
   8   4   2        0.30       -1.44      1.48 o
  -8   5   2        4.23        4.00      1.98 o
  -7   5   2        8.42       13.53      2.44 o
  -6   5   2        6.59        8.13      1.74 o
  -5   5   2       30.68       30.84      2.36 o
  -4   5   2      173.17      169.46      4.88 o
  -3   5   2      320.00      255.66     29.39 o
  -2   5   2       63.49       64.42      2.80 o
  -1   5   2        0.62        0.29      0.54 o
   0   5   2      225.57      223.00      2.83 o
   1   5   2       34.52       36.41      1.62 o
   2   5   2      240.97      241.34      3.64 o
   3   5   2       69.89       63.18      2.46 o
   4   5   2      284.32      294.84      5.34 o
   5   5   2       30.57       28.00      2.39 o
   6   5   2       43.09       38.86      2.92 o
   7   5   2       28.78       27.55      2.93 o
  -8   6   2        1.41        3.32      2.42 o
  -7   6   2        9.08        9.49      2.20 o
  -6   6   2        0.69        0.62      1.35 o
  -5   6   2       48.51       50.63      3.79 o
  -4   6   2       86.26       86.68      3.58 o
  -3   6   2       97.88       93.96      3.49 o
  -2   6   2        8.57        6.85      1.19 o
  -1   6   2      294.12      310.41      5.70 o
   0   6   2        3.66        3.99      0.90 o
   1   6   2      286.66      304.40      4.02 o
   2   6   2        4.01        4.75      0.96 o
   3   6   2       12.08       12.89      1.62 o
   4   6   2       64.66       61.61      3.38 o
   5   6   2        7.72        8.33      1.61 o
   6   6   2       39.98       39.62      3.21 o
   7   6   2        2.62        4.01      1.71 o
  -7   7   2        1.89        3.58      1.93 o
  -6   7   2        2.02        0.84      1.52 o
  -5   7   2        0.09       -0.11      1.33 o
  -4   7   2       28.59       29.96      2.75 o
  -3   7   2        8.89        8.73      1.72 o
  -2   7   2       13.04       13.82      2.03 o
  -1   7   2       38.30       36.00      2.92 o
   0   7   2      101.95      105.72      3.25 o
   1   7   2       90.55       83.23      3.18 o
   2   7   2       43.42       50.05      2.55 o
   3   7   2       52.65       53.05      3.01 o
   4   7   2        7.77        7.30      1.56 o
   5   7   2       66.36       67.18      3.94 o
   6   7   2        2.31        1.53      1.49 o
  -7   8   2        1.18        1.62      2.09 o
  -6   8   2        2.59        2.81      1.83 o
  -5   8   2        9.58        7.82      2.10 o
  -4   8   2       13.75       14.53      2.43 o
  -3   8   2        6.01        5.04      1.53 o
  -2   8   2       74.90       80.60      4.09 o
  -1   8   2       41.09       40.25      3.31 o
   0   8   2       11.69       14.47      2.42 o
   1   8   2       13.44       16.13      2.07 o
   2   8   2        0.79       -0.55      1.20 o
   3   8   2        9.44        9.40      2.13 o
   4   8   2       16.23       17.31      2.51 o
   5   8   2        0.05       -0.23      1.28 o
   6   8   2        0.28       -0.33      1.52 o
  -6   9   2        6.53        8.03      2.36 o
  -5   9   2        8.50        8.87      2.28 o
  -4   9   2        7.14        4.11      1.73 o
  -3   9   2       43.29       37.02      3.89 o
  -2   9   2        0.61        0.39      1.31 o
  -1   9   2       18.74       16.34      2.72 o
   0   9   2       76.41       71.67      4.58 o
   1   9   2       83.59       76.41      4.45 o
   2   9   2       32.83       33.57      4.28 o
   3   9   2       11.25       12.36      2.70 o
   4   9   2       18.00       17.02      2.92 o
   5   9   2        0.26        0.22      1.81 o
  -5  10   2        0.05       -0.32      1.82 o
  -4  10   2        0.44        0.65      1.76 o
  -3  10   2        0.67        0.55      1.60 o
  -2  10   2        0.78        0.14      1.45 o
  -1  10   2        8.45        9.25      2.15 o
   0  10   2        3.67        3.58      1.76 o
   1  10   2        1.78        0.54      1.93 o
   2  10   2        1.73        1.36      2.13 o
   3  10   2        3.05        4.10      2.35 o
   4  10   2        1.62        0.68      2.39 o
  -4  11   2        1.23        2.24      2.10 o
  -3  11   2        2.53        3.17      2.20 o
  -2  11   2        0.92       -0.53      1.69 o
  -1  11   2        0.02        0.16      1.62 o
   0  11   2       15.26       16.55      2.82 o
   1  11   2        4.42        5.40      2.58 o
   2  11   2        0.44        1.75      2.27 o
   3  11   2        0.63       -0.90      2.10 o
  -2  12   2        1.43        1.73      2.13 o
  -1  12   2        4.09        4.33      2.40 o
   0  12   2        5.10        4.67      2.69 o
   1  12   2        7.00        5.62      2.55 o
  -1 -13   3        9.24        6.73      2.69 o
   0 -13   3        3.58        3.15      2.64 o
   1 -13   3       10.19       15.03      3.77 o
  -3 -12   3        0.88        2.89      2.16 o
  -2 -12   3        2.37        2.35      1.96 o
  -1 -12   3       23.22       31.06      3.63 o
   0 -12   3        0.58        0.88      1.91 o
   1 -12   3       11.63       14.31      2.78 o
   2 -12   3        4.03        2.99      2.18 o
   3 -12   3        6.12        7.27      2.63 o
  -5 -11   3       15.22       18.14      3.48 o
  -4 -11   3       20.98       22.45      3.63 o
  -3 -11   3        4.25        5.48      2.02 o
  -2 -11   3       29.38       36.34      3.70 o
  -1 -11   3        5.61        5.44      1.95 o
   0 -11   3       10.58       12.38      2.42 o
   1 -11   3        3.85        2.80      1.54 o
   2 -11   3        0.07       -0.62      1.37 o
   3 -11   3       18.20       21.15      3.43 o
   4 -11   3        1.16        3.05      2.23 o
   5 -11   3        7.06        7.39      2.84 o
  -5 -10   3       16.49       15.90      2.90 o
  -4 -10   3        4.59        6.12      2.06 o
  -3 -10   3       12.13       12.12      2.39 o
  -2 -10   3       49.54       52.02      4.13 o
  -1 -10   3       17.52       19.09      2.68 o
   0 -10   3       53.43       51.58      3.36 o
   1 -10   3        0.09       -0.09      1.11 o
   2 -10   3       22.24       23.77      2.71 o
   3 -10   3        4.91        3.75      1.77 o
   4 -10   3       11.02        7.81      2.47 o
   5 -10   3        1.33        1.57      2.05 o
  -6  -9   3        3.71        3.88      1.65 o
  -5  -9   3       14.70       17.30      2.12 o
  -4  -9   3        1.26        1.18      1.49 o
  -3  -9   3       15.15       16.11      2.26 o
  -2  -9   3        5.98        5.09      1.50 o
  -1  -9   3       34.26       35.96      2.63 o
   0  -9   3       34.38       31.33      2.53 o
   1  -9   3        2.87        2.22      1.19 o
   2  -9   3       18.01       15.97      2.19 o
   3  -9   3        5.81        3.87      1.72 o
   4  -9   3       19.58       21.19      2.97 o
   5  -9   3        5.32        5.77      2.21 o
   6  -9   3        1.07        1.33      2.04 o
  -7  -8   3       24.09       26.60      2.96 o
  -6  -8   3       39.74       43.39      3.18 o
  -5  -8   3       28.70       27.72      2.41 o
  -4  -8   3      174.86      170.19      4.34 o
  -3  -8   3        1.54        0.84      0.92 o
  -2  -8   3        0.01       -0.48      1.02 o
  -1  -8   3      361.32      345.22      5.52 o
   0  -8   3      166.03      159.23      3.87 o
   1  -8   3        0.49        0.43      1.00 o
   2  -8   3       30.73       25.36      2.38 o
   3  -8   3       35.07       36.49      3.16 o
   4  -8   3       11.96        9.07      2.26 o
   5  -8   3       12.86       12.51      2.69 o
   6  -8   3        6.28        6.56      2.21 o
   7  -8   3        7.21        9.43      2.66 o
  -7  -7   3        0.35        0.44      1.40 o
  -6  -7   3        5.34        5.34      1.42 o
  -5  -7   3        0.96        0.69      1.04 o
  -4  -7   3        1.18        0.62      0.90 o
  -3  -7   3       25.39       24.15      1.87 o
  -2  -7   3       51.17       51.20      2.25 o
  -1  -7   3       49.97       53.00      1.83 o
   0  -7   3        0.14        0.51      0.88 o
   1  -7   3        3.30        3.88      1.09 o
   2  -7   3       40.86       36.41      2.37 o
   3  -7   3       35.25       45.27      2.90 o
   4  -7   3       36.19       38.54      3.04 o
   5  -7   3        6.68        6.93      1.98 o
   6  -7   3        0.40        0.57      1.65 o
   7  -7   3        3.73        3.57      2.31 o
  -8  -6   3        5.42        2.86      1.64 o
  -7  -6   3        0.45       -0.41      1.29 o
  -6  -6   3        0.50        0.40      1.07 o
  -5  -6   3       35.15       35.46      2.46 o
  -4  -6   3       47.24       45.70      2.55 o
  -3  -6   3        0.02        0.29      0.75 o
  -2  -6   3       35.69       29.02      1.47 o
  -1  -6   3       86.98       87.29      2.28 o
   0  -6   3        0.39        2.86      0.68 o
   1  -6   3       68.89       70.07      2.17 o
   2  -6   3      129.35      116.51      2.78 o
   3  -6   3        1.18        0.35      0.91 o
   4  -6   3       26.80       23.09      2.39 o
   5  -6   3        4.59        2.92      1.43 o
   6  -6   3        2.80        3.29      1.53 o
   7  -6   3        0.47        0.71      1.74 o
  -8  -5   3       11.56       10.37      2.11 o
  -7  -5   3       10.52       11.02      1.92 o
  -6  -5   3       63.00       68.47      3.55 o
  -5  -5   3       15.45       15.21      1.66 o
  -4  -5   3       79.53       80.30      2.65 o
  -3  -5   3        2.08        1.50      0.79 o
  -2  -5   3      101.01      109.78      2.43 o
  -1  -5   3        6.65       14.30      1.10 o
   0  -5   3       17.99       24.79      1.29 o
   1  -5   3       53.77       43.13      3.47 o
   2  -5   3       39.19       34.84      1.69 o
   3  -5   3       27.25       29.26      1.57 o
   4  -5   3       67.08       69.71      2.89 o
   5  -5   3       10.24        7.25      1.45 o
   6  -5   3      101.52      104.85      4.16 o
   7  -5   3        4.57        3.66      1.82 o
   8  -5   3        0.02       -0.36      1.73 o
  -8  -4   3        2.87        2.27      1.48 o
  -7  -4   3        2.11        1.35      1.25 o
  -6  -4   3      101.28      103.25      3.64 o
  -5  -4   3      202.66      197.94      4.18 o
  -4  -4   3       54.19       57.85      2.42 o
  -3  -4   3       56.64       54.57      2.02 o
  -2  -4   3     2493.29     2650.51     17.18 o
  -1  -4   3      209.43      227.70      3.02 o
   0  -4   3      602.61      622.02      5.02 o
   1  -4   3        9.27       12.63      1.13 o
   2  -4   3      145.99      145.03      2.31 o
   3  -4   3        2.83        4.12      0.71 o
   4  -4   3       73.81       76.38      2.46 o
   5  -4   3        4.38        6.05      1.19 o
   6  -4   3       16.84       14.67      1.96 o
   7  -4   3        3.11        3.26      1.47 o
   8  -4   3        0.08        0.41      1.60 o
  -9  -3   3        6.32        9.63      2.30 o
  -8  -3   3       24.97       21.43      2.55 o
  -7  -3   3       20.95       25.62      2.63 o
  -6  -3   3       85.35       79.65      3.13 o
  -5  -3   3        0.11       -0.15      0.77 o
  -4  -3   3      381.77      344.71      4.95 o
  -3  -3   3       82.05       84.35      2.30 o
  -2  -3   3        5.22        2.76      0.57 o
  -1  -3   3      446.31      440.39      4.15 o
   0  -3   3      727.99      741.34      5.48 o
   1  -3   3      540.10      560.14      4.80 o
   2  -3   3      856.00      918.79      7.08 o
   3  -3   3      150.86      145.99      2.03 o
   4  -3   3      137.97      142.39      2.99 o
   5  -3   3       63.88       66.03      2.73 o
   6  -3   3       29.80       27.64      2.28 o
   7  -3   3        4.29        3.30      1.42 o
   8  -3   3        6.66        5.18      1.83 o
  -9  -2   3        0.05        0.46      1.50 o
  -8  -2   3        6.84        4.51      1.58 o
  -7  -2   3       65.24       67.57      3.93 o
  -6  -2   3       25.30       27.03      2.05 o
  -5  -2   3      211.57      214.04      3.87 o
  -4  -2   3       19.66       14.23      1.40 o
  -3  -2   3      753.54      776.01      6.01 o
  -2  -2   3       12.60       10.91      0.75 o
  -1  -2   3     1070.08     1051.95     12.21 o
   0  -2   3        0.19        0.07      0.27 o
   1  -2   3       55.28       61.43      1.70 o
   2  -2   3      110.29      111.66      2.31 o
   3  -2   3        3.01        1.74      0.54 o
   4  -2   3       28.89       30.46      1.50 o
   5  -2   3       27.15       30.05      2.14 o
   6  -2   3       88.88       92.90      3.40 o
   7  -2   3        0.82       -0.36      1.14 o
   8  -2   3       24.49       23.92      2.78 o
  -9  -1   3        2.29        1.45      1.63 o
  -8  -1   3       10.27       11.11      1.94 o
  -7  -1   3       31.39       33.60      2.39 o
  -6  -1   3        5.56        6.61      1.15 o
  -5  -1   3      110.46      113.27      2.59 o
  -4  -1   3        6.25        4.36      0.71 o
  -3  -1   3      523.29      528.49      4.25 o
  -2  -1   3        0.10        0.21      0.31 o
  -1  -1   3     1497.44     1575.73     22.18 o
   0  -1   3      432.85      497.15      3.29 o
   1  -1   3      998.44     1061.27      6.47 o
   2  -1   3        6.26        6.36      0.62 o
   3  -1   3      679.47      673.07      4.90 o
   4  -1   3        8.74        9.95      1.00 o
   5  -1   3      100.81      100.62      3.09 o
   6  -1   3       20.42       20.77      2.15 o
   7  -1   3       45.71       46.46      3.56 o
   8  -1   3        0.41        0.41      1.56 o
  -9   0   3        0.71        0.19      1.47 o
  -8   0   3       17.93       23.71      2.37 o
  -7   0   3        0.06       -0.21      0.90 o
  -6   0   3       54.84       60.09      2.63 o
  -5   0   3        2.85        3.05      0.75 o
  -4   0   3       66.24       67.42      1.75 o
  -3   0   3      469.81      481.89      5.35 o
  -2   0   3      480.20      505.15      4.03 o
  -1   0   3       96.05       90.57      2.18 o
   0   0   3     5326.80     5349.01     40.93 o
   1   0   3     3956.55     4103.99     25.19 o
   2   0   3       59.21       62.33      1.42 o
   3   0   3        9.68        9.87      0.84 o
   4   0   3      110.49      121.96      2.81 o
   5   0   3      229.82      233.49      4.57 o
   6   0   3        0.15        0.21      1.05 o
   7   0   3       50.38       47.68      3.61 o
   8   0   3        2.36        1.13      1.65 o
  -9   1   3        1.14        1.39      1.43 o
  -8   1   3       59.96       54.04      3.33 o
  -7   1   3       65.70       65.84      3.32 o
  -6   1   3       57.85       57.84      2.21 o
  -5   1   3        6.21        5.82      0.82 o
  -4   1   3      349.06      336.32      4.26 o
  -3   1   3      464.10      477.88      3.97 o
  -2   1   3       62.46       65.45      1.49 o
  -1   1   3      101.27       92.13      1.59 o
   0   1   3     2476.16     2628.74     15.45 o
   1   1   3     1058.23     1050.60      8.48 o
   2   1   3       13.92       12.59      1.03 o
   3   1   3      192.95      197.76      3.37 o
   4   1   3       99.26       93.90      2.72 o
   5   1   3      111.23       99.82      3.07 o
   6   1   3       40.50       39.50      3.04 o
   7   1   3       18.21       18.36      2.48 o
   8   1   3        4.29        3.21      1.76 o
  -9   2   3       12.93       14.05      2.38 o
  -8   2   3        3.88        5.19      1.32 o
  -7   2   3        0.23        1.10      1.00 o
  -6   2   3       62.16       59.74      2.30 o
  -5   2   3       29.93       34.88      1.65 o
  -4   2   3      229.63      237.74      2.96 o
  -3   2   3      107.17      112.41      1.93 o
  -2   2   3      126.95      137.64      2.12 o
  -1   2   3        7.38        8.92      0.74 o
   0   2   3      229.17      210.82      2.28 o
   1   2   3        9.78       11.80      0.81 o
   2   2   3        3.85        2.65      0.70 o
   3   2   3        1.01        0.56      0.68 o
   4   2   3      139.00      128.75      3.23 o
   5   2   3        8.57        9.29      1.39 o
   6   2   3       98.66       95.97      4.00 o
   7   2   3        1.98        1.04      1.53 o
   8   2   3       14.02       16.37      2.70 o
  -9   3   3        0.50       -1.00      1.92 o
  -8   3   3        0.65        1.24      1.18 o
  -7   3   3        7.79        6.44      1.36 o
  -6   3   3        6.12        6.70      1.26 o
  -5   3   3       26.35       27.26      1.50 o
  -4   3   3        6.23        8.67      0.89 o
  -3   3   3       14.16       15.09      0.94 o
  -2   3   3      179.27      183.10      2.69 o
  -1   3   3       10.25        9.81      0.85 o
   0   3   3       46.17       57.79      1.57 o
   1   3   3       11.13        8.44      0.83 o
   2   3   3      271.87      275.05      3.51 o
   3   3   3      117.56      106.08      2.81 o
   4   3   3       42.66       39.97      2.31 o
   5   3   3       14.34       10.66      1.64 o
   6   3   3       10.23       11.41      2.00 o
   7   3   3        0.48       -0.61      1.45 o
   8   3   3       16.56       15.71      2.91 o
  -8   4   3        1.13        0.95      1.57 o
  -7   4   3        0.19        0.72      1.16 o
  -6   4   3       29.33       31.43      2.59 o
  -5   4   3       20.74       23.03      1.94 o
  -4   4   3       82.20       78.38      2.55 o
  -3   4   3      111.17      106.14      2.60 o
  -2   4   3        2.20        2.05      0.72 o
  -1   4   3        0.53        1.74      0.55 o
   0   4   3        7.64        7.76      0.87 o
   1   4   3        0.18        1.87      0.64 o
   2   4   3       31.85       25.32      1.46 o
   3   4   3        0.72        1.59      0.87 o
   4   4   3       14.00       12.49      1.52 o
   5   4   3      213.65      213.66      5.22 o
   6   4   3       13.45       13.37      2.17 o
   7   4   3       38.58       44.80      3.79 o
  -8   5   3        5.99        7.43      1.96 o
  -7   5   3        3.55        3.21      1.70 o
  -6   5   3        0.26       -0.12      1.25 o
  -5   5   3        5.93        6.74      1.46 o
  -4   5   3       12.03       14.94      1.88 o
  -3   5   3        9.85        9.21      1.24 o
  -2   5   3       20.92       20.34      1.59 o
  -1   5   3      138.56      133.47      3.15 o
   0   5   3       12.90        8.41      0.96 o
   1   5   3       84.91       88.46      2.26 o
   2   5   3        0.62        0.12      0.75 o
   3   5   3       12.11       10.08      1.37 o
   4   5   3       57.36       53.59      3.12 o
   5   5   3        5.14        4.99      1.47 o
   6   5   3        0.04        0.71      1.25 o
   7   5   3        5.73        6.23      2.03 o
  -8   6   3        2.58        3.53      2.02 o
  -7   6   3        2.24        2.83      1.76 o
  -6   6   3        0.07        1.58      1.49 o
  -5   6   3       81.24       73.43      4.44 o
  -4   6   3       22.12       21.87      2.55 o
  -3   6   3       53.23       52.96      2.88 o
  -2   6   3        1.56        2.04      1.03 o
  -1   6   3        4.51        3.56      1.14 o
   0   6   3       63.81       41.14      7.41 o
   1   6   3       57.31       54.26      2.27 o
   2   6   3       16.40       18.20      1.64 o
   3   6   3       13.14       16.49      1.71 o
   4   6   3       88.08       85.96      3.61 o
   5   6   3       28.25       30.38      2.73 o
   6   6   3       17.68       18.31      2.46 o
   7   6   3        0.01        0.54      2.15 o
  -7   7   3        6.03        4.23      2.05 o
  -6   7   3        2.94        1.98      1.67 o
  -5   7   3       10.66       13.01      2.32 o
  -4   7   3       33.05       36.36      3.66 o
  -3   7   3        1.94        2.69      1.62 o
  -2   7   3       23.48       22.34      2.47 o
  -1   7   3       59.72       64.94      3.21 o
   0   7   3       62.73       61.41      3.20 o
   1   7   3       51.87       60.99      3.37 o
   2   7   3        1.18        2.13      1.18 o
   3   7   3       45.14       47.58      2.98 o
   4   7   3        9.49        8.76      1.73 o
   5   7   3       25.32       23.34      2.59 o
   6   7   3       13.40       17.95      2.55 o
  -7   8   3        0.56        1.77      2.06 o
  -6   8   3        2.87        2.31      2.24 o
  -5   8   3        2.49        0.26      1.61 o
  -4   8   3        5.33        5.49      2.04 o
  -3   8   3        0.24       -0.25      1.35 o
  -2   8   3       10.48       10.29      2.00 o
  -1   8   3       10.54       11.56      2.03 o
   0   8   3       66.55       67.60      4.12 o
   1   8   3       29.60       27.84      2.92 o
   2   8   3       14.41       11.72      2.50 o
   3   8   3       68.58       67.50      4.65 o
   4   8   3       45.92       50.83      4.01 o
   5   8   3        0.79        0.54      1.62 o
  -6   9   3        5.83        7.77      3.00 o
  -5   9   3       17.61       16.73      3.10 o
  -4   9   3        2.00        1.72      1.80 o
  -3   9   3       14.49       13.54      2.71 o
  -2   9   3       25.21       30.63      3.58 o
  -1   9   3       43.48       43.70      3.72 o
   0   9   3        3.08        3.17      1.62 o
   1   9   3       16.66       16.32      2.81 o
   2   9   3      121.44      126.40      6.86 o
   3   9   3        3.88        2.88      1.95 o
   4   9   3        4.59        6.29      2.47 o
   5   9   3       10.18       12.10      3.13 o
  -5  10   3        2.37        2.73      2.20 o
  -4  10   3        0.15        0.98      1.86 o
  -3  10   3        9.13       14.98      2.98 o
  -2  10   3        0.01        0.74      1.67 o
  -1  10   3        8.82        7.70      2.28 o
   0  10   3        0.43        1.69      1.60 o
   1  10   3       10.02        8.17      2.79 o
   2  10   3        0.80        3.35      2.34 o
   3  10   3        3.53        3.52      2.54 o
  -4  11   3        3.04        2.12      2.20 o
  -3  11   3        4.67        4.75      2.40 o
  -2  11   3        5.58        3.54      2.19 o
  -1  11   3        5.95        6.96      2.44 o
   0  11   3        2.91        2.17      2.34 o
   1  11   3        3.57        5.55      2.75 o
   2  11   3        0.04       -0.55      2.05 o
  -1 -13   4        2.32        2.07      2.29 o
   0 -13   4       18.71       17.91      3.91 o
   1 -13   4       10.40       12.98      4.23 o
  -3 -12   4        0.02        0.66      1.83 o
  -2 -12   4        0.03       -0.93      1.58 o
  -1 -12   4        4.42        4.01      1.95 o
   0 -12   4        0.02       -0.49      1.66 o
   1 -12   4        0.24       -0.08      1.56 o
   2 -12   4       10.11       13.78      3.09 o
   3 -12   4        6.89        6.50      2.48 o
  -5 -11   4        1.79        4.81      2.73 o
  -4 -11   4        2.56        3.60      2.18 o
  -3 -11   4       34.87       40.64      4.04 o
  -2 -11   4        6.57        7.68      2.13 o
  -1 -11   4       51.00       55.05      4.41 o
   0 -11   4       24.51       31.26      3.42 o
   1 -11   4       12.17       12.00      2.22 o
   2 -11   4        4.67        4.92      2.02 o
   3 -11   4       16.39       17.86      2.96 o
   4 -11   4        5.86        4.43      2.30 o
  -6 -10   4        0.02       -0.78      2.09 o
  -5 -10   4       19.14       19.77      3.47 o
  -4 -10   4        0.07        0.23      1.40 o
  -3 -10   4        0.06       -1.02      1.23 o
  -2 -10   4       26.38       26.80      2.82 o
  -1 -10   4        0.33       -0.12      1.34 o
   0 -10   4        3.53        3.51      1.38 o
   1 -10   4       39.64       41.59      3.39 o
   2 -10   4        8.33       12.48      2.64 o
   3 -10   4       11.30        7.12      2.25 o
   4 -10   4        3.48        3.07      2.04 o
   5 -10   4        1.64        3.12      2.25 o
  -6  -9   4        3.85        3.19      1.58 o
  -5  -9   4       12.77       15.69      2.17 o
  -4  -9   4        7.46        8.04      1.72 o
  -3  -9   4       33.41       36.88      3.18 o
  -2  -9   4        0.02        0.33      1.14 o
  -1  -9   4       44.99       48.45      3.06 o
   0  -9   4       34.99       31.85      2.39 o
   1  -9   4        0.45       -0.01      1.20 o
   2  -9   4        9.10        9.54      2.28 o
   3  -9   4       48.08       40.52      3.98 o
   4  -9   4        3.45        1.58      1.79 o
   5  -9   4        3.66        2.59      2.01 o
   6  -9   4        0.65        1.06      2.09 o
  -7  -8   4       15.17       12.79      2.31 o
  -6  -8   4       42.09       46.03      3.71 o
  -5  -8   4       19.13       14.75      2.01 o
  -4  -8   4       21.33       23.14      2.10 o
  -3  -8   4       79.83       83.32      3.08 o
  -2  -8   4        1.96        0.13      0.97 o
  -1  -8   4      134.49      123.50      3.76 o
   0  -8   4       88.02       93.40      3.33 o
   1  -8   4      224.59      215.02      5.12 o
   2  -8   4        0.87       -0.04      1.04 o
   3  -8   4       21.47       26.31      3.24 o
   4  -8   4        0.15        0.75      1.64 o
   5  -8   4       22.67       20.94      2.99 o
   6  -8   4        0.26       -0.05      1.65 o
  -7  -7   4       46.86       55.59      3.94 o
  -6  -7   4       25.42       24.52      2.68 o
  -5  -7   4       16.22       12.64      1.69 o
  -4  -7   4       13.93       19.98      1.86 o
  -3  -7   4        1.24        0.60      0.83 o
  -2  -7   4       81.54       85.65      2.84 o
  -1  -7   4       14.27       12.57      1.29 o
   0  -7   4       40.47       40.37      2.17 o
   1  -7   4        7.15        8.27      1.36 o
   2  -7   4       39.12       41.85      2.83 o
   3  -7   4       64.87       63.89      3.68 o
   4  -7   4       47.61       49.63      3.54 o
   5  -7   4       13.95       11.71      2.17 o
   6  -7   4        6.28        4.65      2.02 o
   7  -7   4        4.38        3.18      2.42 o
  -8  -6   4       11.88       11.09      2.20 o
  -7  -6   4       22.84       23.92      2.84 o
  -6  -6   4       26.54       25.60      2.62 o
  -5  -6   4       70.17       75.72      3.28 o
  -4  -6   4       67.79       69.53      2.98 o
  -3  -6   4       74.26       76.04      2.71 o
  -2  -6   4      151.53      141.27      3.04 o
  -1  -6   4       22.82       23.12      1.52 o
   0  -6   4       55.41       53.30      1.89 o
   1  -6   4       11.92       12.14      1.30 o
   2  -6   4       93.37       82.73      2.61 o
   3  -6   4        1.98        1.54      1.21 o
   4  -6   4       65.72       67.71      3.72 o
   5  -6   4        2.07        1.11      1.25 o
   6  -6   4       30.95       30.69      3.24 o
   7  -6   4        0.29        1.42      1.70 o
  -8  -5   4        4.70        4.66      1.75 o
  -7  -5   4       50.84       51.71      3.77 o
  -6  -5   4        1.41        2.09      1.19 o
  -5  -5   4       78.09       76.66      3.08 o
  -4  -5   4       52.34       49.48      2.57 o
  -3  -5   4      145.06      141.90      4.53 o
  -2  -5   4       33.57       34.07      1.71 o
  -1  -5   4      167.85      151.11      2.82 o
   0  -5   4      113.42      129.45      2.51 o
   1  -5   4      348.59      346.98      4.16 o
   2  -5   4      285.73      323.94      5.25 o
   3  -5   4      276.26      277.58      4.46 o
   4  -5   4        1.59        2.00      1.04 o
   5  -5   4       20.48       19.29      2.18 o
   6  -5   4       62.05       64.78      4.32 o
   7  -5   4        7.86        6.82      2.08 o
  -8  -4   4        2.94        2.44      1.54 o
  -7  -4   4        1.28        0.48      1.16 o
  -6  -4   4      158.27      154.99      4.68 o
  -5  -4   4      108.45      103.31      3.25 o
  -4  -4   4        0.32       -0.02      0.72 o
  -3  -4   4      216.19      197.72      3.07 o
  -2  -4   4      320.74      328.80      3.93 o
  -1  -4   4       15.42       11.14      0.98 o
   0  -4   4      161.39      160.45      5.70 o
   1  -4   4      838.30      811.87      6.80 o
   2  -4   4       65.15       58.54      1.76 o
   3  -4   4      129.17      119.12      2.98 o
   4  -4   4       31.89       33.73      2.16 o
   5  -4   4      378.65      386.76      5.86 o
   6  -4   4       31.03       32.27      2.75 o
   7  -4   4       14.41       12.91      2.13 o
   8  -4   4        0.84        0.64      1.72 o
  -9  -3   4        0.12        1.02      1.58 o
  -8  -3   4       49.04       53.08      4.22 o
  -7  -3   4       11.60       14.15      2.11 o
  -6  -3   4        0.04        0.45      1.02 o
  -5  -3   4      258.14      240.56      4.82 o
  -4  -3   4      605.83      581.03      6.09 o
  -3  -3   4      227.49      249.82      3.23 o
  -2  -3   4       24.31       36.28      1.40 o
  -1  -3   4       63.74       59.97      1.53 o
   0  -3   4      300.06      305.90      3.35 o
   1  -3   4       81.34      105.91      1.96 o
   2  -3   4       53.15       61.45      2.09 o
   3  -3   4      150.72      152.62      3.24 o
   4  -3   4        0.33        0.52      0.81 o
   5  -3   4       90.38       87.74      3.34 o
   6  -3   4        0.03        0.47      1.16 o
   7  -3   4       13.36       13.31      2.14 o
   8  -3   4        0.73        0.61      1.87 o
  -9  -2   4        0.89        1.53      1.74 o
  -8  -2   4        5.96        8.32      2.03 o
  -7  -2   4        7.05        6.10      1.48 o
  -6  -2   4        3.04        4.33      1.15 o
  -5  -2   4       72.89       66.86      2.70 o
  -4  -2   4       12.71       11.96      1.01 o
  -3  -2   4       19.66       17.61      1.03 o
  -2  -2   4      580.17      561.28      5.39 o
  -1  -2   4       68.33       72.43      1.39 o
   0  -2   4     1855.03     1893.78     19.81 o
   1  -2   4        0.32        0.51      0.55 o
   2  -2   4      389.06      379.20      4.43 o
   3  -2   4        2.57        1.73      0.65 o
   4  -2   4      165.82      165.54      3.62 o
   5  -2   4        0.00       -0.33      0.88 o
   6  -2   4       24.07       22.97      2.22 o
   7  -2   4        4.06        3.07      1.38 o
   8  -2   4        1.41        2.05      1.78 o
  -9  -1   4        4.23        4.07      1.76 o
  -8  -1   4       16.89       15.95      2.34 o
  -7  -1   4        2.51        1.63      1.15 o
  -6  -1   4        5.22        6.05      1.21 o
  -5  -1   4       28.64       24.30      1.69 o
  -4  -1   4      164.73      183.16      2.84 o
  -3  -1   4       75.55       81.76      1.96 o
  -2  -1   4        1.48        2.35      0.56 o
  -1  -1   4       27.38       25.90      1.07 o
   0  -1   4       23.74       33.39      1.11 o
   1  -1   4       39.37       41.82      1.16 o
   2  -1   4      333.92      314.82      3.60 o
   3  -1   4        1.15        2.05      0.62 o
   4  -1   4      384.28      371.54      5.85 o
   5  -1   4       22.08       23.11      2.14 o
   6  -1   4       35.99       43.00      3.03 o
   7  -1   4        8.82       10.74      2.16 o
   8  -1   4        0.02       -1.19      1.47 o
  -9   0   4        0.00        0.08      1.44 o
  -8   0   4        1.90        1.90      1.22 o
  -7   0   4       12.00       11.20      1.74 o
  -6   0   4       14.63       17.36      1.73 o
  -5   0   4        0.11       -0.22      0.64 o
  -4   0   4       46.61       41.26      1.48 o
  -3   0   4      223.29      218.26      3.22 o
  -2   0   4      141.70      139.96      2.73 o
  -1   0   4       19.57       24.27      1.02 o
   0   0   4      757.66      766.25      7.39 o
   1   0   4        1.21        0.54      0.39 o
   2   0   4       16.87       19.19      1.10 o
   3   0   4       13.41       18.93      1.13 o
   4   0   4        0.02        0.32      0.78 o
   5   0   4        0.39        1.45      1.08 o
   6   0   4        0.44        0.22      1.08 o
   7   0   4        5.00        3.79      1.64 o
   8   0   4        3.83        6.13      2.04 o
  -9   1   4       14.80       19.29      2.49 o
  -8   1   4        0.00       -0.11      1.20 o
  -7   1   4       19.18       20.89      2.17 o
  -6   1   4       16.92       13.97      1.52 o
  -5   1   4       58.54       59.39      2.31 o
  -4   1   4       92.94       92.85      2.17 o
  -3   1   4      311.35      335.41      3.25 o
  -2   1   4        0.13       -0.01      0.43 o
  -1   1   4      197.62      218.06      2.35 o
   0   1   4     1855.98     1876.23     12.59 o
   1   1   4       30.56       32.72      1.32 o
   2   1   4      145.45      137.26      2.21 o
   3   1   4       69.33       70.67      2.16 o
   4   1   4       61.30       66.94      2.52 o
   5   1   4        7.55        7.89      1.38 o
   6   1   4       30.62       27.19      2.75 o
   7   1   4        3.33        2.24      1.63 o
   8   1   4        7.85        8.00      2.23 o
  -9   2   4        3.13        2.85      1.67 o
  -8   2   4       13.01       10.11      1.99 o
  -7   2   4        9.33        9.36      1.67 o
  -6   2   4       28.16       26.80      2.22 o
  -5   2   4       40.99       44.38      2.43 o
  -4   2   4        2.80        3.72      0.74 o
  -3   2   4       13.95       16.23      0.99 o
  -2   2   4       28.34       24.77      1.70 o
  -1   2   4       20.92       18.80      1.42 o
   0   2   4      118.70      114.52      1.93 o
   1   2   4        1.50        1.33      0.56 o
   2   2   4       44.36       43.43      1.52 o
   3   2   4        0.02       -0.24      0.68 o
   4   2   4      193.05      178.81      3.94 o
   5   2   4       33.83       32.43      2.49 o
   6   2   4       60.40       56.48      3.87 o
   7   2   4        7.64        6.79      1.99 o
  -8   3   4       10.88       12.94      2.29 o
  -7   3   4       11.77       12.42      1.81 o
  -6   3   4       20.60       20.79      2.34 o
  -5   3   4       53.26       55.24      2.96 o
  -4   3   4      170.33      171.47      3.95 o
  -3   3   4        0.28        0.92      0.61 o
  -2   3   4       41.59       49.50      1.68 o
  -1   3   4      130.48      140.37      2.50 o
   0   3   4      214.60      218.30      2.75 o
   1   3   4        6.15        6.92      0.84 o
   2   3   4       61.26       60.80      2.13 o
   3   3   4       14.71       15.15      1.50 o
   4   3   4       35.66       36.90      2.33 o
   5   3   4       60.14       55.17      3.54 o
   6   3   4        9.92        7.30      2.04 o
   7   3   4        0.00       -0.19      1.46 o
  -8   4   4        3.77        4.75      2.02 o
  -7   4   4        1.11        0.79      1.40 o
  -6   4   4       23.86       22.25      2.67 o
  -5   4   4       12.32       10.38      1.73 o
  -4   4   4      169.71      175.99      4.18 o
  -3   4   4        6.21        5.94      1.12 o
  -2   4   4       26.25       23.90      1.59 o
  -1   4   4      482.84      490.05      4.97 o
   0   4   4      321.85      333.78      4.51 o
   1   4   4      146.88      154.81      3.05 o
   2   4   4      116.72      114.00      2.95 o
   3   4   4      228.27      213.02      4.26 o
   4   4   4      107.03       96.61      3.25 o
   5   4   4       43.90       42.46      3.03 o
   6   4   4        2.49        5.45      1.77 o
   7   4   4       82.83       79.38      5.47 o
  -8   5   4        0.51       -0.08      1.70 o
  -7   5   4        0.17        0.01      1.54 o
  -6   5   4        4.50        5.22      1.90 o
  -5   5   4       51.87       50.10      3.74 o
  -4   5   4       96.80       95.06      3.67 o
  -3   5   4       24.09       22.18      2.14 o
  -2   5   4       83.44       72.08      5.68 o
  -1   5   4      158.17      161.32      3.66 o
   0   5   4        4.81        7.97      1.14 o
   1   5   4       48.93       49.37      2.13 o
   2   5   4       61.17       62.77      2.57 o
   3   5   4       62.56       63.85      2.92 o
   4   5   4      108.65      108.30      3.88 o
   5   5   4        6.95        9.32      1.76 o
   6   5   4       40.04       45.15      3.77 o
   7   5   4        3.74        3.81      2.05 o
  -8   6   4        0.04       -0.57      2.54 o
  -7   6   4        7.91       10.28      2.63 o
  -6   6   4        0.04       -0.69      1.49 o
  -5   6   4       21.99       23.26      3.14 o
  -4   6   4       19.17       19.37      2.72 o
  -3   6   4      127.58      129.22      4.61 o
  -2   6   4        0.06        1.01      1.10 o
  -1   6   4       18.09       17.73      1.93 o
   0   6   4       39.43       39.81      2.50 o
   1   6   4       40.34       38.62      2.53 o
   2   6   4       61.06       62.01      2.66 o
   3   6   4       26.55       28.33      2.20 o
   4   6   4       72.70       67.27      3.72 o
   5   6   4        2.43        1.00      1.30 o
   6   6   4       43.99       46.27      3.95 o
  -7   7   4        0.82       -0.17      1.89 o
  -6   7   4        0.68        1.60      1.85 o
  -5   7   4        0.07        0.44      1.56 o
  -4   7   4        1.21        1.07      1.44 o
  -3   7   4        3.51        3.04      1.66 o
  -2   7   4        0.38       -0.78      1.17 o
  -1   7   4       37.46       37.49      2.80 o
   0   7   4       10.07       10.78      1.77 o
   1   7   4      109.74      112.75      4.55 o
   2   7   4       42.29       41.34      3.20 o
   3   7   4      123.64      127.67      4.82 o
   4   7   4       18.31       19.64      2.86 o
   5   7   4       19.49       17.63      2.40 o
   6   7   4       39.16       39.42      4.40 o
  -6   8   4        1.60        2.01      2.01 o
  -5   8   4        1.80        0.96      2.05 o
  -4   8   4        2.10        1.24      1.61 o
  -3   8   4        2.58        1.99      1.65 o
  -2   8   4        0.88        0.55      1.37 o
  -1   8   4       15.51       13.39      2.47 o
   0   8   4       31.04       35.89      3.32 o
   1   8   4        2.52        4.04      1.67 o
   2   8   4        3.66        3.04      1.67 o
   3   8   4       56.49       55.23      4.90 o
   4   8   4        1.63        1.22      1.86 o
   5   8   4       32.43       31.96      3.62 o
  -6   9   4        0.49        1.49      2.04 o
  -5   9   4        0.86        1.30      2.17 o
  -4   9   4        0.02        0.12      1.67 o
  -3   9   4        0.20       -0.46      1.43 o
  -2   9   4       23.14       22.00      3.17 o
  -1   9   4       17.67       17.56      2.90 o
   0   9   4        5.98        4.88      2.35 o
   1   9   4       86.86       89.93      5.60 o
   2   9   4       72.77       74.85      6.51 o
   3   9   4        2.07        1.27      1.91 o
   4   9   4        0.51       -0.55      1.93 o
  -4  10   4        1.01        0.35      1.85 o
  -3  10   4        1.31        1.60      2.01 o
  -2  10   4        3.41        2.54      1.97 o
  -1  10   4        0.00       -0.08      1.71 o
   0  10   4        3.35        3.87      2.35 o
   1  10   4       11.46       12.95      4.68 o
   2  10   4        0.82        3.79      2.48 o
   3  10   4        0.72        0.45      2.25 o
  -3  11   4        0.12        1.62      2.05 o
  -2  11   4        2.71        4.52      2.30 o
  -1  11   4        0.03        0.72      2.02 o
   0  11   4        0.39        0.49      2.21 o
   1  11   4        6.49        7.12      3.54 o
   0 -13   5       14.20       16.33      3.90 o
  -3 -12   5       43.03       48.93      4.63 o
  -2 -12   5        4.64        5.93      2.18 o
  -1 -12   5       19.61       18.47      3.36 o
   0 -12   5        0.80        2.62      2.08 o
   1 -12   5       10.79       11.10      2.57 o
   2 -12   5        3.58        3.20      2.00 o
   3 -12   5       15.36       11.66      3.10 o
  -5 -11   5        6.12        4.36      3.27 o
  -4 -11   5       28.98       30.22      3.73 o
  -3 -11   5       12.89       13.74      2.62 o
  -2 -11   5        5.53        4.99      1.93 o
  -1 -11   5       48.67       44.69      4.03 o
   0 -11   5        7.19        7.17      2.40 o
   1 -11   5       43.99       50.87      4.29 o
   2 -11   5        0.87        1.66      1.75 o
   3 -11   5       21.24       20.71      3.52 o
   4 -11   5        0.05       -0.38      1.79 o
  -5 -10   5        5.06        4.05      2.34 o
  -4 -10   5       79.65       83.03      4.86 o
  -3 -10   5        0.43        0.75      1.40 o
  -2 -10   5      221.99      212.14      6.15 o
  -1 -10   5        4.04        3.13      1.54 o
   0 -10   5      111.86      107.93      4.75 o
   1 -10   5       21.50       18.38      2.93 o
   2 -10   5       49.46       42.73      4.32 o
   3 -10   5        0.56       -0.84      1.60 o
   4 -10   5        0.79        0.35      2.02 o
   5 -10   5        1.69        1.40      2.16 o
  -6  -9   5        0.75        1.05      1.49 o
  -5  -9   5        4.97        6.05      1.68 o
  -4  -9   5       32.75       31.59      2.86 o
  -3  -9   5        4.60        5.51      1.66 o
  -2  -9   5      127.23      119.70      4.50 o
  -1  -9   5       68.06       74.04      3.87 o
   0  -9   5       42.29       39.18      2.80 o
   1  -9   5        2.33        0.29      1.20 o
   2  -9   5      225.42      207.64      7.20 o
   3  -9   5       14.80       13.20      2.69 o
   4  -9   5       23.00       22.66      3.45 o
   5  -9   5        0.00        0.36      1.89 o
   6  -9   5        3.76        3.77      2.25 o
  -7  -8   5        9.54       11.31      2.29 o
  -6  -8   5        4.99        6.28      1.82 o
  -5  -8   5       33.11       33.88      2.81 o
  -4  -8   5       10.88        8.45      1.46 o
  -3  -8   5      255.46      247.03      4.89 o
  -2  -8   5        0.84        1.13      1.05 o
  -1  -8   5        1.36        0.01      0.99 o
   0  -8   5      554.47      541.39      7.54 o
   1  -8   5      211.07      229.22      5.55 o
   2  -8   5        2.28        2.56      1.45 o
   3  -8   5       11.13        8.42      1.99 o
   4  -8   5       38.76       41.81      3.50 o
   5  -8   5        0.01       -0.67      1.47 o
   6  -8   5        5.98        5.10      2.44 o
  -7  -7   5       15.39       20.82      2.75 o
  -6  -7   5       11.29       12.45      2.10 o
  -5  -7   5        6.45        4.70      1.39 o
  -4  -7   5       68.35       73.88      3.42 o
  -3  -7   5        3.50        2.71      1.06 o
  -2  -7   5       37.71       37.30      2.34 o
  -1  -7   5      108.22      105.52      3.09 o
   0  -7   5      199.48      187.32      3.94 o
   1  -7   5       14.58       15.28      1.89 o
   2  -7   5        7.69        8.31      1.77 o
   3  -7   5       25.41       27.37      2.69 o
   4  -7   5        0.34       -0.24      1.17 o
   5  -7   5        1.04        0.41      1.40 o
   6  -7   5        0.17       -0.47      1.72 o
   7  -7   5        2.45        0.82      2.27 o
  -8  -6   5        0.91        0.91      1.62 o
  -7  -6   5        0.13       -0.02      1.32 o
  -6  -6   5        4.51        4.83      1.43 o
  -5  -6   5        3.72        3.86      1.32 o
  -4  -6   5      167.38      167.65      4.18 o
  -3  -6   5        0.00        1.27      0.86 o
  -2  -6   5      166.71      154.32      3.28 o
  -1  -6   5      135.80      143.57      3.08 o
   0  -6   5      393.21      374.80      5.85 o
   1  -6   5        0.00        0.18      0.72 o
   2  -6   5      103.98      107.11      3.47 o
   3  -6   5        0.29       -0.05      0.98 o
   4  -6   5       85.06       84.51      4.08 o
   5  -6   5        1.72       -0.33      1.24 o
   6  -6   5       29.86       26.34      3.10 o
   7  -6   5        2.96        1.89      1.81 o
  -8  -5   5        5.33        8.45      2.27 o
  -7  -5   5        5.98        9.12      1.95 o
  -6  -5   5        2.64        3.04      1.37 o
  -5  -5   5       11.86       16.61      2.00 o
  -4  -5   5        1.94        1.10      0.82 o
  -3  -5   5        0.44        0.50      0.73 o
  -2  -5   5       18.16       14.48      1.27 o
  -1  -5   5       10.41       15.56      1.27 o
   0  -5   5      174.83      141.62      2.78 o
   1  -5   5       10.30       13.45      1.09 o
   2  -5   5      476.59      463.30      5.90 o
   3  -5   5       19.96       19.79      1.74 o
   4  -5   5       48.31       49.56      2.98 o
   5  -5   5        3.47        3.93      1.52 o
   6  -5   5       18.80       20.12      2.71 o
   7  -5   5        0.27       -1.04      1.51 o
  -8  -4   5        2.54        0.08      1.51 o
  -7  -4   5        0.33        1.77      1.31 o
  -6  -4   5       83.45       89.80      3.90 o
  -5  -4   5        6.36        6.99      1.44 o
  -4  -4   5      115.92      116.18      3.55 o
  -3  -4   5      152.83      141.73      2.86 o
  -2  -4   5       47.78       45.11      1.91 o
  -1  -4   5      460.81      452.20      4.71 o
   0  -4   5       78.44       86.75      2.14 o
   1  -4   5      391.72      415.35      4.47 o
   2  -4   5      272.30      305.75      4.52 o
   3  -4   5        2.51        2.72      0.97 o
   4  -4   5       66.08       71.87      3.11 o
   5  -4   5      158.18      162.33      4.87 o
   6  -4   5        0.15        0.65      1.26 o
   7  -4   5        0.82       -0.76      1.34 o
  -8  -3   5       12.38       16.51      2.71 o
  -7  -3   5       38.19       34.21      3.22 o
  -6  -3   5       46.63       47.40      3.02 o
  -5  -3   5       27.70       23.63      2.02 o
  -4  -3   5        5.87        6.56      1.10 o
  -3  -3   5       10.64       14.77      1.07 o
  -2  -3   5        0.70        1.51      0.55 o
  -1  -3   5       81.20       68.99      1.87 o
   0  -3   5      215.59      230.78      2.73 o
   1  -3   5      269.85      265.35      3.09 o
   2  -3   5      129.44      131.87      3.15 o
   3  -3   5      232.33      236.07      4.44 o
   4  -3   5       88.53       87.29      2.93 o
   5  -3   5        9.63        9.57      1.68 o
   6  -3   5        1.28        0.28      1.24 o
   7  -3   5        1.09        1.54      1.49 o
  -9  -2   5       22.51       23.63      3.13 o
  -8  -2   5       10.72       11.46      2.29 o
  -7  -2   5       49.55       53.09      3.43 o
  -6  -2   5       17.38       15.55      1.73 o
  -5  -2   5      528.72      533.66      6.70 o
  -4  -2   5        4.37        3.04      0.79 o
  -3  -2   5      588.17      581.85      5.79 o
  -2  -2   5       68.60       70.63      1.87 o
  -1  -2   5      160.80      173.97      2.35 o
   0  -2   5      641.18      710.36      6.73 o
   1  -2   5      263.05      275.59      3.58 o
   2  -2   5      148.88      148.10      3.22 o
   3  -2   5       14.06       11.72      1.50 o
   4  -2   5      305.10      307.71      5.62 o
   5  -2   5        0.86        0.49      1.03 o
   6  -2   5       23.67       21.09      2.33 o
   7  -2   5        5.09        7.09      1.90 o
  -9  -1   5        8.90        9.08      2.33 o
  -8  -1   5        3.16        3.03      1.44 o
  -7  -1   5       17.85       19.26      2.19 o
  -6  -1   5        1.01        0.65      0.95 o
  -5  -1   5      165.20      163.34      3.69 o
  -4  -1   5       36.00       37.13      1.82 o
  -3  -1   5      353.27      360.01      4.26 o
  -2  -1   5      104.32       96.50      2.11 o
  -1  -1   5     2701.71     2815.77     28.38 o
   0  -1   5      396.64      439.45      6.15 o
   1  -1   5     2484.84     2674.97     21.27 o
   2  -1   5      310.00      310.28      3.90 o
   3  -1   5      305.01      314.20      5.25 o
   4  -1   5      318.58      308.67      6.25 o
   5  -1   5       82.93       81.94      3.71 o
   6  -1   5       56.36       57.07      3.80 o
   7  -1   5        4.20        4.09      1.92 o
  -9   0   5        0.00        1.08      1.60 o
  -8   0   5        7.40        6.25      1.80 o
  -7   0   5        2.01        1.70      1.12 o
  -6   0   5       20.97       22.28      2.08 o
  -5   0   5        4.39        3.38      0.99 o
  -4   0   5        6.23        6.14      0.95 o
  -3   0   5      171.51      181.34      2.86 o
  -2   0   5       17.80       18.51      1.39 o
  -1   0   5     1179.26     1286.94     12.82 o
   0   0   5      129.13      142.21      2.31 o
   1   0   5       78.22       90.37      1.99 o
   2   0   5      307.76      340.45      3.81 o
   3   0   5     1238.73     1245.26     12.03 o
   4   0   5       14.48       14.30      1.81 o
   5   0   5      117.86      113.13      3.87 o
   6   0   5       14.30       14.97      2.08 o
   7   0   5       11.13        9.97      2.20 o
  -9   1   5       12.58       17.25      2.79 o
  -8   1   5        1.62        0.69      1.28 o
  -7   1   5        3.09        1.08      1.16 o
  -6   1   5       93.13       88.05      3.15 o
  -5   1   5       45.06       43.74      2.39 o
  -4   1   5       66.58       64.84      2.36 o
  -3   1   5        0.31        0.41      0.53 o
  -2   1   5      457.27      444.55      5.09 o
  -1   1   5      118.78      127.94      1.97 o
   0   1   5      264.65      274.68      4.52 o
   1   1   5     1437.92     1425.68     13.96 o
   2   1   5      398.28      406.65      4.28 o
   3   1   5      348.59      341.24      4.88 o
   4   1   5        3.12        1.76      0.99 o
   5   1   5      180.11      174.33      4.80 o
   6   1   5        0.08       -0.66      1.30 o
   7   1   5       37.65       34.86      3.46 o
  -8   2   5        2.72        3.78      1.68 o
  -7   2   5       20.71       21.20      2.43 o
  -6   2   5        0.90        0.49      0.99 o
  -5   2   5       15.70       18.59      1.93 o
  -4   2   5       35.07       33.40      2.27 o
  -3   2   5       24.09       18.25      1.44 o
  -2   2   5      169.96      174.33      3.25 o
  -1   2   5       75.75       68.07      1.67 o
   0   2   5       94.68       94.44      2.17 o
   1   2   5       30.38       30.08      1.53 o
   2   2   5      135.56      144.93      3.15 o
   3   2   5        0.17       -0.07      0.74 o
   4   2   5      104.32      110.95      3.42 o
   5   2   5        7.25        6.87      1.51 o
   6   2   5       10.65       13.62      2.26 o
   7   2   5       15.95       10.55      2.33 o
  -8   3   5        0.16       -0.28      1.40 o
  -7   3   5        1.22        1.21      1.27 o
  -6   3   5        0.57        0.84      1.14 o
  -5   3   5        2.00        2.38      1.20 o
  -4   3   5       13.58       11.25      1.51 o
  -3   3   5       29.83       26.36      1.76 o
  -2   3   5      121.55      122.74      2.88 o
  -1   3   5      265.92      259.63      3.06 o
   0   3   5      101.84      107.41      2.18 o
   1   3   5      227.62      224.05      3.23 o
   2   3   5       99.59       94.25      2.73 o
   3   3   5      106.56      109.87      3.21 o
   4   3   5       42.59       42.81      2.81 o
   5   3   5       95.89      107.15      4.10 o
   6   3   5        2.98        3.42      1.65 o
   7   3   5        7.14        8.85      2.26 o
  -8   4   5        1.84        2.97      1.89 o
  -7   4   5        0.98        1.64      1.52 o
  -6   4   5        2.04        2.99      1.56 o
  -5   4   5       15.80       14.36      2.01 o
  -4   4   5       21.86       22.82      2.32 o
  -3   4   5        4.61        5.43      1.20 o
  -2   4   5       10.71       12.22      1.50 o
  -1   4   5       61.69       59.77      2.08 o
   0   4   5       22.08       22.86      1.39 o
   1   4   5      113.03      113.36      2.68 o
   2   4   5       52.72       48.44      2.63 o
   3   4   5      416.23      418.00      6.17 o
   4   4   5       18.24       20.37      2.03 o
   5   4   5       18.39       22.58      2.56 o
   6   4   5       46.35       44.98      3.76 o
  -8   5   5        2.06        2.99      2.04 o
  -7   5   5        2.41        2.50      1.90 o
  -6   5   5        2.74        2.90      1.84 o
  -5   5   5       39.25       36.80      3.82 o
  -4   5   5       59.39       60.08      4.04 o
  -3   5   5       34.20       36.60      2.51 o
  -2   5   5      115.84      115.25      3.50 o
  -1   5   5       45.41       37.22      2.46 o
   0   5   5       17.51       16.80      1.63 o
   1   5   5        9.85       10.30      1.51 o
   2   5   5       87.72       90.75      3.14 o
   3   5   5        2.06        2.16      1.10 o
   4   5   5        9.26       10.45      1.75 o
   5   5   5       22.56       23.77      2.72 o
   6   5   5       45.70       48.43      4.29 o
  -7   6   5        6.01        7.69      2.57 o
  -6   6   5       12.91       14.96      2.88 o
  -5   6   5        9.30        7.44      2.14 o
  -4   6   5       17.83       16.85      2.39 o
  -3   6   5       10.10       11.22      1.84 o
  -2   6   5        3.85        1.91      1.20 o
  -1   6   5        6.05        7.41      1.53 o
   0   6   5       10.75       11.97      1.63 o
   1   6   5        0.12       -0.14      1.02 o
   2   6   5       71.96       67.99      3.84 o
   3   6   5       26.90       28.42      2.30 o
   4   6   5       31.95       37.13      2.95 o
   5   6   5        2.47        1.77      1.62 o
   6   6   5       28.26       33.33      3.80 o
  -7   7   5        0.24        1.11      2.02 o
  -6   7   5        5.35        6.62      2.48 o
  -5   7   5        1.05       -0.24      1.56 o
  -4   7   5       12.99       12.88      2.68 o
  -3   7   5        2.77        4.97      1.72 o
  -2   7   5       33.09       27.92      3.21 o
  -1   7   5        2.38        2.29      1.42 o
   0   7   5        0.01        0.51      1.25 o
   1   7   5       45.02       46.87      3.72 o
   2   7   5        0.36        0.37      1.28 o
   3   7   5       62.09       56.33      4.39 o
   4   7   5        0.01       -1.19      1.56 o
   5   7   5       21.84       24.10      3.50 o
  -6   8   5        2.48        4.48      2.64 o
  -5   8   5        0.56       -0.18      1.71 o
  -4   8   5       11.28       14.17      2.91 o
  -3   8   5        5.47        4.67      1.96 o
  -2   8   5        4.93        5.25      1.95 o
  -1   8   5        4.48        5.57      1.97 o
   0   8   5       50.35       44.45      4.82 o
   1   8   5       17.22       20.57      3.11 o
   2   8   5       98.81       97.88      4.99 o
   3   8   5        9.27       10.79      2.70 o
   4   8   5        9.57       10.48      2.82 o
  -5   9   5        0.05       -0.39      1.82 o
  -4   9   5        1.14        1.73      1.89 o
  -3   9   5        0.37        0.94      1.64 o
  -2   9   5       19.11       17.80      2.97 o
  -1   9   5        1.00        0.94      1.67 o
   0   9   5       10.84       15.20      3.37 o
   1   9   5        9.85        9.35      2.87 o
   2   9   5       38.84       35.30      4.82 o
   3   9   5       10.59        8.78      2.82 o
  -4  10   5        1.36        0.89      2.05 o
  -3  10   5        0.85        0.64      1.88 o
  -2  10   5        0.77        0.61      1.88 o
  -1  10   5        0.02       -0.05      2.05 o
   0  10   5       12.99       10.25      3.14 o
   1  10   5        9.02        7.91      3.51 o
   2  10   5       17.81       15.33      4.44 o
  -3 -12   6       58.13       67.49      5.95 o
  -2 -12   6       15.53       18.46      3.40 o
  -1 -12   6        6.61        6.52      2.43 o
   0 -12   6        0.01       -1.51      2.06 o
   1 -12   6       16.94       20.78      3.25 o
   2 -12   6        0.64        2.10      1.98 o
  -4 -11   6        7.58        7.76      2.44 o
  -3 -11   6        1.00        1.78      1.62 o
  -2 -11   6        0.01        0.62      1.66 o
  -1 -11   6       27.33       44.80      9.25 o
   0 -11   6        8.91        7.83      2.79 o
   1 -11   6       39.98       51.78      4.93 o
   2 -11   6       16.67       16.99      3.23 o
   3 -11   6        4.18        4.78      2.41 o
   4 -11   6        0.00       -0.35      2.15 o
  -5 -10   6       10.93       13.39      2.79 o
  -4 -10   6       19.85       21.73      3.09 o
  -3 -10   6        7.75        5.06      1.79 o
  -2 -10   6       20.17       20.79      2.63 o
  -1 -10   6        2.18        3.95      1.76 o
   0 -10   6       31.49       34.80      3.43 o
   1 -10   6        0.33        0.93      1.68 o
   2 -10   6       17.33       19.25      3.17 o
   3 -10   6        0.01       -0.27      1.75 o
   4 -10   6        2.88        3.60      2.31 o
   5 -10   6        0.98        1.11      2.25 o
  -6  -9   6        3.10        3.38      1.74 o
  -5  -9   6       40.76       39.50      3.39 o
  -4  -9   6        0.74        1.65      1.37 o
  -3  -9   6       58.93       60.93      4.02 o
  -2  -9   6       44.51       47.72      3.53 o
  -1  -9   6      233.84      236.76      6.03 o
   0  -9   6       28.42       33.71      2.93 o
   1  -9   6       97.39       86.72      4.63 o
   2  -9   6       30.18       28.93      3.24 o
   3  -9   6        9.32       11.53      2.68 o
   4  -9   6       17.79       12.37      2.86 o
   5  -9   6        1.20       -0.33      1.77 o
  -7  -8   6        2.29        2.44      1.72 o
  -6  -8   6        1.37        0.67      1.38 o
  -5  -8   6       58.67       56.89      3.59 o
  -4  -8   6       26.02       21.18      2.37 o
  -3  -8   6      288.36      260.39      5.45 o
  -2  -8   6        1.98        2.01      1.20 o
  -1  -8   6       13.71       13.22      1.78 o
   0  -8   6      145.94      131.74      4.38 o
   1  -8   6      190.33      168.14      5.50 o
   2  -8   6        0.74        0.32      1.35 o
   3  -8   6       16.71       13.82      2.27 o
   4  -8   6        1.98        2.62      1.55 o
   5  -8   6        5.27        4.31      2.00 o
   6  -8   6        0.21        0.21      2.01 o
  -7  -7   6        0.70        1.26      1.52 o
  -6  -7   6       12.00       14.15      2.13 o
  -5  -7   6       29.08       26.06      2.63 o
  -4  -7   6       53.59       54.13      3.42 o
  -3  -7   6       25.19       30.54      2.31 o
  -2  -7   6        0.05        0.19      0.88 o
  -1  -7   6      560.46      554.15      7.26 o
   0  -7   6      174.88      180.87      4.37 o
   1  -7   6      159.99      158.33      4.56 o
   2  -7   6        2.29        3.26      1.37 o
   3  -7   6       77.60       74.86      4.22 o
   4  -7   6        0.49       -0.11      1.30 o
   5  -7   6       16.83       18.48      2.65 o
   6  -7   6        0.37       -0.56      1.76 o
  -8  -6   6        0.96       -0.01      1.64 o
  -7  -6   6        1.67        1.14      1.49 o
  -6  -6   6        4.65        1.95      1.34 o
  -5  -6   6        0.00       -0.20      1.00 o
  -4  -6   6       61.42       56.69      3.34 o
  -3  -6   6        0.69        1.12      0.94 o
  -2  -6   6        0.74        0.64      0.80 o
  -1  -6   6       81.00       73.08      2.41 o
   0  -6   6        6.26        7.47      1.11 o
   1  -6   6        0.52        0.31      0.97 o
   2  -6   6       20.04       21.54      2.09 o
   3  -6   6       30.45       31.57      2.61 o
   4  -6   6        1.20        1.94      1.41 o
   5  -6   6        9.03        8.42      2.08 o
   6  -6   6        0.11       -0.50      1.53 o
   7  -6   6        0.78        1.67      1.94 o
  -8  -5   6        1.87        0.80      1.60 o
  -7  -5   6       10.81        9.91      2.13 o
  -6  -5   6       42.80       41.83      3.19 o
  -5  -5   6       39.94       45.86      3.12 o
  -4  -5   6       29.22       27.70      2.34 o
  -3  -5   6       47.75       48.65      2.44 o
  -2  -5   6       91.17       88.23      2.51 o
  -1  -5   6      270.77      261.83      4.03 o
   0  -5   6        1.12        3.09      0.69 o
   1  -5   6       72.29       76.74      2.66 o
   2  -5   6        8.63        9.64      1.41 o
   3  -5   6       21.93       23.67      1.97 o
   4  -5   6       28.91       29.07      2.46 o
   5  -5   6       36.56       32.09      3.00 o
   6  -5   6       81.41       80.15      5.10 o
   7  -5   6        0.90        2.04      1.86 o
  -8  -4   6        3.34        4.12      2.06 o
  -7  -4   6       17.29       16.41      2.49 o
  -6  -4   6        0.45        0.22      1.09 o
  -5  -4   6      224.80      214.52      4.92 o
  -4  -4   6       17.21       15.66      1.70 o
  -3  -4   6       31.17       33.63      1.96 o
  -2  -4   6      494.28      502.29      5.09 o
  -1  -4   6      656.73      642.47      8.54 o
   0  -4   6        5.40        6.01      0.85 o
   1  -4   6      270.45      271.79      4.69 o
   2  -4   6        4.87        8.13      1.25 o
   3  -4   6      244.23      240.13      4.60 o
   4  -4   6        9.95        9.10      1.71 o
   5  -4   6       85.67       89.19      4.13 o
   6  -4   6        2.50        1.95      1.62 o
   7  -4   6       23.17       22.91      2.97 o
  -8  -3   6        0.02       -0.61      1.59 o
  -7  -3   6       44.47       45.72      3.49 o
  -6  -3   6        0.29        0.08      1.07 o
  -5  -3   6        5.34        5.40      1.19 o
  -4  -3   6       78.11       79.58      2.67 o
  -3  -3   6      233.36      227.17      3.70 o
  -2  -3   6      185.26      161.87      2.67 o
  -1  -3   6       54.51       54.16      1.64 o
   0  -3   6        2.47        2.48      0.59 o
   1  -3   6        0.23        0.50      0.72 o
   2  -3   6        0.02        0.17      0.83 o
   3  -3   6       33.56       35.40      2.35 o
   4  -3   6       52.07       49.30      3.17 o
   5  -3   6        0.81        0.24      1.14 o
   6  -3   6       12.14       10.16      2.08 o
   7  -3   6       10.71       12.61      2.42 o
  -8  -2   6        0.84        1.07      1.47 o
  -7  -2   6        7.92        5.58      1.49 o
  -6  -2   6       36.93       38.72      2.81 o
  -5  -2   6       25.70       24.68      2.13 o
  -4  -2   6      108.58      102.26      2.68 o
  -3  -2   6      108.93      118.47      2.64 o
  -2  -2   6       72.82       57.44      1.52 o
  -1  -2   6      166.24      161.27      2.78 o
   0  -2   6      173.08      150.12      2.50 o
   1  -2   6       13.45       18.34      1.08 o
   2  -2   6      119.99      111.20      3.04 o
   3  -2   6        8.58        9.21      1.25 o
   4  -2   6      107.64      110.14      3.69 o
   5  -2   6        7.24        7.38      1.58 o
   6  -2   6       10.71       10.41      1.98 o
   7  -2   6        2.32        2.50      1.62 o
  -8  -1   6        0.25       -0.37      1.33 o
  -7  -1   6        0.18       -0.80      1.02 o
  -6  -1   6        1.53        1.67      1.06 o
  -5  -1   6       14.31       13.09      1.51 o
  -4  -1   6        1.51        0.84      0.79 o
  -3  -1   6        6.37        9.04      1.04 o
  -2  -1   6        0.92        0.84      0.58 o
  -1  -1   6       10.22       10.56      0.99 o
   0  -1   6      125.81      114.48      2.29 o
   1  -1   6       82.03       80.43      1.96 o
   2  -1   6       72.63       61.30      2.76 o
   3  -1   6       35.26       33.67      2.52 o
   4  -1   6       15.53       16.32      2.05 o
   5  -1   6        3.16        2.05      1.34 o
   6  -1   6       16.19       19.70      2.40 o
   7  -1   6        0.06        0.24      1.57 o
  -8   0   6        3.11        2.57      1.52 o
  -7   0   6        0.18       -0.09      1.15 o
  -6   0   6       16.62       16.54      2.11 o
  -5   0   6        3.61        4.31      1.11 o
  -4   0   6       12.99       11.84      1.40 o
  -3   0   6        0.31        0.77      0.72 o
  -2   0   6        4.96        7.64      0.88 o
  -1   0   6      230.99      240.46      4.47 o
   0   0   6      875.63      933.18      9.25 o
   1   0   6      126.20      136.28      2.74 o
   2   0   6        0.70        0.53      0.74 o
   3   0   6      311.84      303.94      5.81 o
   4   0   6       86.36       94.14      3.68 o
   5   0   6       27.36       24.69      2.58 o
   6   0   6        0.03       -0.22      1.31 o
   7   0   6       11.11        8.12      2.37 o
  -8   1   6        0.00        0.08      1.45 o
  -7   1   6       20.95       24.30      2.64 o
  -6   1   6       26.79       30.64      2.62 o
  -5   1   6        9.74       11.25      1.74 o
  -4   1   6       48.49       49.09      2.82 o
  -3   1   6      277.03      276.18      4.59 o
  -2   1   6      948.99      989.26      7.21 o
  -1   1   6        7.00        5.43      0.74 o
   0   1   6       15.82       14.37      1.22 o
   1   1   6     1064.06     1068.30      7.81 o
   2   1   6      529.75      533.15      5.95 o
   3   1   6       16.84       16.31      1.73 o
   4   1   6       15.13       11.76      1.82 o
   5   1   6       36.36       37.78      3.12 o
   6   1   6        2.75        1.75      1.70 o
   7   1   6       19.27       18.38      3.04 o
  -8   2   6        0.15        1.22      1.55 o
  -7   2   6       11.77        9.51      1.87 o
  -6   2   6        6.20        4.49      1.51 o
  -5   2   6        5.61        5.57      1.38 o
  -4   2   6       18.64       16.95      1.81 o
  -3   2   6       40.07       44.62      2.60 o
  -2   2   6      144.84      143.87      3.21 o
  -1   2   6       92.25       88.78      2.10 o
   0   2   6      384.24      399.82      5.07 o
   1   2   6       30.51       29.99      1.70 o
   2   2   6      410.37      407.64      5.47 o
   3   2   6       13.57       12.38      1.62 o
   4   2   6      123.19      123.03      4.26 o
   5   2   6       35.74       34.27      3.00 o
   6   2   6       20.70       19.96      2.92 o
   7   2   6       20.12       15.02      2.93 o
  -8   3   6        1.81        0.92      1.58 o
  -7   3   6        0.85        1.32      1.33 o
  -6   3   6        2.10        2.38      1.33 o
  -5   3   6        1.54        1.03      1.14 o
  -4   3   6        3.24        1.67      1.13 o
  -3   3   6       63.17       63.26      3.26 o
  -2   3   6        0.00        0.15      0.75 o
  -1   3   6        1.51        3.87      0.97 o
   0   3   6      105.30      111.62      2.65 o
   1   3   6        3.69        4.78      0.95 o
   2   3   6       30.73       33.58      2.14 o
   3   3   6       28.11       31.01      2.40 o
   4   3   6       47.20       52.07      3.21 o
   5   3   6        8.68        4.86      1.82 o
   6   3   6       19.33       21.54      2.92 o
  -8   4   6        5.13        6.25      2.26 o
  -7   4   6        0.01        0.68      1.51 o
  -6   4   6        0.89        0.96      1.42 o
  -5   4   6       38.55       43.58      3.32 o
  -4   4   6        0.10       -0.63      0.99 o
  -3   4   6      141.06      148.78      4.50 o
  -2   4   6        1.49        1.36      0.98 o
  -1   4   6       84.47       89.86      3.14 o
   0   4   6       14.55       17.31      1.64 o
   1   4   6      107.26      116.73      3.34 o
   2   4   6        9.22        8.14      1.33 o
   3   4   6       47.93       49.60      2.84 o
   4   4   6        0.37        1.50      1.16 o
   5   4   6       16.89       18.85      2.60 o
   6   4   6       10.37        9.63      2.24 o
  -7   5   6        0.05        0.83      1.88 o
  -6   5   6       10.35       11.36      2.57 o
  -5   5   6        5.18        5.36      1.82 o
  -4   5   6       13.75       14.40      2.30 o
  -3   5   6        0.45        0.23      1.00 o
  -2   5   6       15.80       15.92      1.84 o
  -1   5   6       90.75       88.90      3.29 o
   0   5   6       89.23       89.59      3.29 o
   1   5   6       52.47       55.06      3.44 o
   2   5   6       52.22       50.17      3.18 o
   3   5   6        0.07        0.22      1.05 o
   4   5   6        0.01       -0.43      1.27 o
   5   5   6       11.59       14.81      2.44 o
   6   5   6       21.13       25.39      3.26 o
  -7   6   6        2.95        3.35      2.32 o
  -6   6   6        4.39        4.81      2.25 o
  -5   6   6        5.43        1.89      1.77 o
  -4   6   6       66.82       68.19      5.19 o
  -3   6   6        1.36        1.03      1.20 o
  -2   6   6       73.76       80.27      3.76 o
  -1   6   6        0.50        0.05      1.07 o
   0   6   6       40.50       40.30      3.05 o
   1   6   6        6.92        4.63      1.52 o
   2   6   6       48.20       49.21      3.57 o
   3   6   6        0.65        1.05      1.41 o
   4   6   6       12.42       14.28      2.99 o
   5   6   6        0.00       -0.26      1.59 o
  -6   7   6        2.01        1.39      1.91 o
  -5   7   6        0.88        0.50      1.70 o
  -4   7   6        7.57        6.91      2.21 o
  -3   7   6        6.98        7.82      1.98 o
  -2   7   6       18.97       14.57      2.34 o
  -1   7   6        1.88        3.48      1.46 o
   0   7   6       65.06       59.57      4.72 o
   1   7   6        6.14        6.87      2.18 o
   2   7   6       26.81       28.55      3.01 o
   3   7   6        1.38        1.43      1.75 o
   4   7   6        9.11        9.04      2.66 o
  -5   8   6        0.79       -1.00      1.76 o
  -4   8   6        0.01        0.23      1.74 o
  -3   8   6        0.53        1.43      1.72 o
  -2   8   6        1.32        0.03      1.40 o
  -1   8   6        5.42        5.99      1.88 o
   0   8   6        3.43        1.82      2.00 o
   1   8   6       50.74       56.19      4.94 o
   2   8   6       25.39       27.72      3.73 o
   3   8   6        0.02        0.98      2.00 o
  -4   9   6        0.58        3.45      2.19 o
  -3   9   6        0.08        0.06      1.75 o
  -2   9   6        0.10        1.83      1.72 o
  -1   9   6        8.63       10.19      2.87 o
   0   9   6       16.70       24.45      4.11 o
   1   9   6        4.98        5.67      2.72 o
   2   9   6        3.75        1.91      2.74 o
  -2  10   6        5.06        6.37      2.21 o
  -1  10   6        5.51        6.11      2.84 o
   0  10   6        9.30       11.47      3.42 o
  -2 -12   7        7.25        7.81      3.17 o
  -1 -12   7       14.75       14.23      3.52 o
   0 -12   7        4.05        3.72      2.64 o
   1 -12   7       16.84       14.78      3.68 o
   2 -12   7        7.95        7.94      2.80 o
  -4 -11   7        8.74        8.38      2.54 o
  -3 -11   7        3.95        4.24      2.06 o
  -2 -11   7        0.01        0.62      1.65 o
  -1 -11   7        6.38        6.65      2.72 o
   0 -11   7        0.67        0.90      2.13 o
   1 -11   7        5.64        4.22      2.23 o
   2 -11   7        0.11        1.16      1.93 o
   3 -11   7        0.03        0.35      1.81 o
  -5 -10   7        4.06        2.38      1.99 o
  -4 -10   7       57.59       61.30      4.91 o
  -3 -10   7       10.42       11.69      2.51 o
  -2 -10   7       27.60       28.41      3.28 o
  -1 -10   7       29.50       33.07      3.45 o
   0 -10   7       45.37       45.62      3.94 o
   1 -10   7        0.95        0.32      1.54 o
   2 -10   7        2.58        1.49      1.80 o
   3 -10   7        0.41        2.27      2.00 o
   4 -10   7        2.16        1.92      2.11 o
  -6  -9   7        7.92        8.89      2.06 o
  -5  -9   7       12.89        8.79      2.19 o
  -4  -9   7        1.36        2.19      1.52 o
  -3  -9   7        6.11        6.09      1.97 o
  -2  -9   7       57.61       58.07      3.87 o
  -1  -9   7       17.66       20.70      2.74 o
   0  -9   7      120.49      114.97      4.92 o
   1  -9   7       28.08       29.54      3.25 o
   2  -9   7        6.50        7.80      2.11 o
   3  -9   7       13.55       13.46      2.62 o
   4  -9   7       18.55       18.69      3.10 o
   5  -9   7        0.58        0.60      1.94 o
  -7  -8   7        0.11       -0.42      2.18 o
  -6  -8   7        7.31        5.32      1.77 o
  -5  -8   7       30.39       30.40      2.97 o
  -4  -8   7        3.99        2.71      1.35 o
  -3  -8   7       53.33       47.97      3.54 o
  -2  -8   7        0.00       -0.41      1.08 o
  -1  -8   7       72.61       76.29      3.39 o
   0  -8   7       17.37       16.53      2.39 o
   1  -8   7        0.35       -0.03      1.33 o
   2  -8   7       20.36       19.24      2.72 o
   3  -8   7       34.17       30.90      3.14 o
   4  -8   7        0.24        0.21      1.39 o
   5  -8   7        0.02       -0.33      1.73 o
  -7  -7   7       31.97       34.45      3.70 o
  -6  -7   7      171.88      183.09      5.81 o
  -5  -7   7       28.38       24.31      2.59 o
  -4  -7   7      331.95      312.74      6.65 o
  -3  -7   7       76.49       80.81      3.52 o
  -2  -7   7      295.74      299.76      5.42 o
  -1  -7   7      298.91      296.36      6.35 o
   0  -7   7      205.63      201.86      5.25 o
   1  -7   7      176.82      167.38      4.95 o
   2  -7   7       14.17       12.29      2.07 o
   3  -7   7       41.92       41.78      3.74 o
   4  -7   7        2.38        2.83      1.69 o
   5  -7   7        8.68       10.40      2.60 o
   6  -7   7        1.53        1.22      2.11 o
  -7  -6   7        5.05        5.86      2.05 o
  -6  -6   7       75.72       68.62      4.57 o
  -5  -6   7        2.13        2.81      1.36 o
  -4  -6   7      368.14      366.24      6.91 o
  -3  -6   7       64.54       67.49      3.29 o
  -2  -6   7      867.27      852.12     11.39 o
  -1  -6   7       74.59       74.35      2.60 o
   0  -6   7      758.11      718.61      8.39 o
   1  -6   7       53.09       57.23      3.22 o
   2  -6   7      294.66      276.41      5.87 o
   3  -6   7       63.39       64.62      3.73 o
   4  -6   7       54.86       56.57      3.71 o
   5  -6   7       30.08       29.98      3.32 o
   6  -6   7        0.18       -1.33      1.58 o
  -8  -5   7        4.00        4.44      2.22 o
  -7  -5   7       10.13       11.69      2.34 o
  -6  -5   7       19.52       16.63      2.46 o
  -5  -5   7       29.04       27.89      2.57 o
  -4  -5   7       86.38       85.15      3.52 o
  -3  -5   7       20.82       20.77      2.00 o
  -2  -5   7      499.64      459.89      5.65 o
  -1  -5   7       10.25        9.29      1.21 o
   0  -5   7      566.93      539.63      6.77 o
   1  -5   7      100.83      108.91      3.29 o
   2  -5   7      378.91      347.56      5.86 o
   3  -5   7      142.00      147.39      4.25 o
   4  -5   7      202.80      193.60      5.53 o
   5  -5   7        3.72        3.27      1.60 o
   6  -5   7        1.91        2.25      1.66 o
  -8  -4   7       13.89       14.62      2.70 o
  -7  -4   7       14.98       12.88      2.32 o
  -6  -4   7        0.08       -0.92      1.12 o
  -5  -4   7      391.41      400.08      7.38 o
  -4  -4   7       15.02       15.96      1.85 o
  -3  -4   7      235.63      243.16      4.32 o
  -2  -4   7      173.41      170.70      3.51 o
  -1  -4   7      459.67      456.69      4.98 o
   0  -4   7       44.71       46.90      2.14 o
   1  -4   7        7.26        5.03      1.14 o
   2  -4   7      300.03      293.72      5.02 o
   3  -4   7       11.37        9.93      1.59 o
   4  -4   7       39.16       35.80      2.93 o
   5  -4   7      133.42      144.14      5.48 o
   6  -4   7      140.61      140.87      5.84 o
  -8  -3   7        0.18        0.57      1.45 o
  -7  -3   7        8.63        9.93      1.99 o
  -6  -3   7      101.80       96.40      3.92 o
  -5  -3   7       57.54       57.71      3.27 o
  -4  -3   7        9.01        8.19      1.41 o
  -3  -3   7      504.29      496.29      6.29 o
  -2  -3   7      521.89      514.62      5.47 o
  -1  -3   7       85.81       84.84      1.98 o
   0  -3   7       16.59       18.90      1.22 o
   1  -3   7      185.35      160.72      3.72 o
   2  -3   7        3.11        2.07      1.05 o
   3  -3   7        9.75        9.35      1.64 o
   4  -3   7        2.41        2.28      1.28 o
   5  -3   7        2.40        1.50      1.36 o
   6  -3   7        4.30        2.97      1.71 o
   7  -3   7        6.56        8.46      2.45 o
  -8  -2   7       20.95       23.14      2.82 o
  -7  -2   7       17.08       20.34      2.32 o
  -6  -2   7       60.43       62.80      3.58 o
  -5  -2   7       10.85        7.55      1.43 o
  -4  -2   7      425.71      444.55      6.10 o
  -3  -2   7        0.04        0.20      0.74 o
  -2  -2   7      230.27      221.06      3.72 o
  -1  -2   7       35.51       35.26      1.54 o
   0  -2   7      110.60      104.90      2.33 o
   1  -2   7       80.88       80.05      2.69 o
   2  -2   7      156.21      146.90      3.72 o
   3  -2   7        6.54        6.46      1.59 o
   4  -2   7        5.74        4.04      1.36 o
   5  -2   7       10.50       12.81      2.00 o
   6  -2   7        0.54        0.26      1.45 o
   7  -2   7        0.13        0.48      1.61 o
  -8  -1   7        7.10        4.64      1.80 o
  -7  -1   7        2.81        3.22      1.45 o
  -6  -1   7        3.53        3.79      1.38 o
  -5  -1   7        5.74        5.09      1.20 o
  -4  -1   7      116.99      110.51      3.32 o
  -3  -1   7      204.24      198.21      4.07 o
  -2  -1   7       71.41       76.10      2.67 o
  -1  -1   7       45.37       51.98      1.96 o
   0  -1   7      296.15      290.88      3.85 o
   1  -1   7       11.28       13.28      1.32 o
   2  -1   7      155.69      126.40     14.59 o
   3  -1   7       10.30       10.41      1.61 o
   4  -1   7        2.95        3.75      1.33 o
   5  -1   7       12.65        9.66      1.85 o
   6  -1   7       13.71       13.60      2.22 o
   7  -1   7        1.68        2.36      1.90 o
  -8   0   7        0.07        0.58      1.39 o
  -7   0   7        1.06        0.97      1.29 o
  -6   0   7        0.07       -0.15      1.02 o
  -5   0   7        4.15        4.32      1.31 o
  -4   0   7        1.91        0.49      0.95 o
  -3   0   7        2.58        1.91      0.83 o
  -2   0   7        2.12        2.83      0.94 o
  -1   0   7      238.53      233.18      3.56 o
   0   0   7      168.40      164.64      2.99 o
   1   0   7      141.93      130.11      2.80 o
   2   0   7       48.71       44.89      2.80 o
   3   0   7       51.27       49.71      3.15 o
   4   0   7        4.92        5.89      1.56 o
   5   0   7       31.40       28.67      2.89 o
   6   0   7        3.94        3.75      1.75 o
  -8   1   7        0.36        1.83      1.72 o
  -7   1   7       14.88       13.64      2.32 o
  -6   1   7        1.75        0.47      1.10 o
  -5   1   7        8.49        7.47      1.63 o
  -4   1   7       11.00        9.66      1.63 o
  -3   1   7        2.48        3.60      1.18 o
  -2   1   7      203.33      213.52      4.85 o
  -1   1   7       21.13       25.29      1.75 o
   0   1   7        0.91        0.24      0.73 o
   1   1   7      187.68      187.80      3.58 o
   2   1   7      104.36      111.87      3.36 o
   3   1   7       13.41       11.61      1.81 o
   4   1   7       17.37       20.76      2.38 o
   5   1   7       11.89       13.03      2.18 o
   6   1   7        1.27        1.42      1.81 o
  -8   2   7        0.05        0.03      1.56 o
  -7   2   7       19.41       18.80      2.69 o
  -6   2   7        5.49        6.90      1.84 o
  -5   2   7       98.31      100.26      4.14 o
  -4   2   7       24.36       29.31      2.42 o
  -3   2   7      331.35      325.50      5.86 o
  -2   2   7       58.11       56.68      3.12 o
  -1   2   7      366.32      353.59      5.60 o
   0   2   7      281.19      229.63     18.13 o
   1   2   7      329.61      321.05      4.88 o
   2   2   7      213.30      208.09      4.57 o
   3   2   7       47.33       45.70      3.11 o
   4   2   7       79.52       84.71      4.22 o
   5   2   7        1.29        1.15      1.43 o
   6   2   7       26.33       25.05      3.35 o
  -8   3   7        0.00        0.69      1.84 o
  -7   3   7        0.19        1.35      1.36 o
  -6   3   7        0.02       -1.07      1.16 o
  -5   3   7       16.29       13.86      2.15 o
  -4   3   7       14.13       13.91      2.00 o
  -3   3   7      268.94      275.43      6.48 o
  -2   3   7       21.47       20.07      2.16 o
  -1   3   7      427.77      417.39      5.95 o
   0   3   7      210.86      215.00      4.67 o
   1   3   7      785.83      804.45      8.38 o
   2   3   7       69.07       63.73      2.90 o
   3   3   7      274.66      280.43      5.79 o
   4   3   7       88.79       89.02      4.31 o
   5   3   7       52.49       63.45      4.61 o
   6   3   7       93.76       79.02      5.42 o
  -7   4   7        0.00        0.19      1.54 o
  -6   4   7        0.33       -0.44      1.41 o
  -5   4   7        2.41        2.25      1.56 o
  -4   4   7        0.03        0.81      1.18 o
  -3   4   7       69.58       65.76      3.73 o
  -2   4   7       18.39       17.10      1.90 o
  -1   4   7       93.70       89.07      3.33 o
   0   4   7        1.43        1.81      1.08 o
   1   4   7      283.52      277.76      5.67 o
   2   4   7       17.31       17.16      2.07 o
   3   4   7      202.43      209.32      5.18 o
   4   4   7       75.74       74.40      4.35 o
   5   4   7      131.20      131.92      5.74 o
  -7   5   7        2.78        4.57      2.33 o
  -6   5   7        0.37        0.03      1.61 o
  -5   5   7        1.22        1.82      1.57 o
  -4   5   7       93.88       99.61      4.88 o
  -3   5   7       32.30       30.74      3.11 o
  -2   5   7       10.01       11.97      1.76 o
  -1   5   7      110.01      111.59      3.83 o
   0   5   7      237.95      232.99      6.39 o
   1   5   7       30.38       28.57      3.04 o
   2   5   7       54.62       52.39      3.69 o
   3   5   7       62.78       61.10      4.14 o
   4   5   7        1.73        5.24      2.30 o
   5   5   7       67.17       60.29      4.70 o
  -6   6   7        0.42        1.34      1.86 o
  -5   6   7        2.93        3.91      1.93 o
  -4   6   7        1.10       -0.06      1.36 o
  -3   6   7        3.21        6.31      1.85 o
  -2   6   7       59.32       61.53      3.88 o
  -1   6   7       34.65       28.32      2.69 o
   0   6   7       27.80       29.42      3.12 o
   1   6   7        2.25        2.23      1.62 o
   2   6   7       40.33       43.82      3.93 o
   3   6   7        5.26        5.23      2.01 o
   4   6   7       24.62       25.15      3.86 o
  -6   7   7        0.03       -0.96      1.90 o
  -5   7   7        3.85        3.29      2.05 o
  -4   7   7        0.08        0.26      1.69 o
  -3   7   7       18.36       17.24      2.96 o
  -2   7   7        3.15        5.21      1.65 o
  -1   7   7       33.38       32.35      3.20 o
   0   7   7        8.96       14.17      2.77 o
   1   7   7       23.79       22.99      3.35 o
   2   7   7       10.56       12.52      2.82 o
   3   7   7        5.66        6.45      2.81 o
  -5   8   7        1.91        1.83      2.24 o
  -4   8   7        0.00        1.10      1.98 o
  -3   8   7        8.27        7.16      2.43 o
  -2   8   7        3.46        1.39      1.89 o
  -1   8   7        6.49        2.64      2.07 o
   0   8   7        0.75        2.25      2.21 o
   1   8   7       51.56       47.36      4.81 o
   2   8   7        3.43        3.00      2.44 o
  -3   9   7        0.88        0.65      1.99 o
  -2   9   7        1.60        3.85      2.25 o
  -1   9   7       14.84       13.24      3.80 o
   0   9   7       18.22       17.01      4.40 o
   1   9   7        8.87       10.57      3.44 o
  -2 -12   8       39.63       39.69      6.35 o
  -1 -12   8       18.08       18.06      3.98 o
   0 -12   8       10.21        8.72      3.27 o
  -4 -11   8        0.00        0.80      2.00 o
  -3 -11   8       24.13       27.97      3.99 o
  -2 -11   8        5.72        7.17      2.92 o
  -1 -11   8        4.96        4.48      2.30 o
   0 -11   8        0.07       -0.15      2.10 o
   1 -11   8        0.05       -0.56      1.82 o
   2 -11   8        6.18        6.05      2.52 o
  -5 -10   8        3.44        3.69      2.12 o
  -4 -10   8       29.56       38.54      4.06 o
  -3 -10   8       10.76       11.99      2.82 o
  -2 -10   8        8.06        9.87      2.60 o
  -1 -10   8        8.41        6.32      2.29 o
   0 -10   8        7.38        9.01      2.17 o
   1 -10   8        0.06       -0.13      1.49 o
   2 -10   8        0.04       -1.47      1.56 o
   3 -10   8        2.73        2.09      2.06 o
  -6  -9   8       34.13       32.26      3.37 o
  -5  -9   8        2.93        1.32      1.68 o
  -4  -9   8       28.14       31.34      3.30 o
  -3  -9   8        3.78        4.52      1.73 o
  -2  -9   8       37.74       43.64      4.24 o
  -1  -9   8        0.34        1.92      1.68 o
   0  -9   8       70.71       73.41      4.65 o
   1  -9   8        2.15        1.63      1.61 o
   2  -9   8        3.18        5.68      2.06 o
   3  -9   8        5.79        5.18      2.08 o
   4  -9   8        5.07        6.02      2.17 o
  -6  -8   8       24.02       21.95      3.23 o
  -5  -8   8        2.67        4.13      1.66 o
  -4  -8   8       13.49       14.26      2.15 o
  -3  -8   8        2.33        2.30      1.44 o
  -2  -8   8       35.02       33.55      3.27 o
  -1  -8   8       80.28       77.53      3.94 o
   0  -8   8      136.11      133.44      5.18 o
   1  -8   8       38.79       40.37      3.59 o
   2  -8   8       27.25       27.95      3.02 o
   3  -8   8       28.10       30.70      3.18 o
   4  -8   8        0.13       -1.04      1.51 o
   5  -8   8        0.07       -1.25      1.70 o
  -7  -7   8       14.67       18.37      3.01 o
  -6  -7   8        3.33        2.22      1.67 o
  -5  -7   8        0.05       -1.08      1.08 o
  -4  -7   8       22.50       22.63      2.44 o
  -3  -7   8       35.54       41.50      3.03 o
  -2  -7   8        4.53        5.26      1.39 o
  -1  -7   8        1.07        1.31      1.20 o
   0  -7   8       38.36       38.22      3.03 o
   1  -7   8       93.54       97.95      3.80 o
   2  -7   8        4.79        3.70      1.62 o
   3  -7   8        2.38        1.97      1.56 o
   4  -7   8        1.14        0.82      1.72 o
   5  -7   8        1.46        1.17      1.88 o
  -7  -6   8       27.80       30.35      3.46 o
  -6  -6   8        1.22        1.18      1.47 o
  -5  -6   8       47.71       51.23      3.84 o
  -4  -6   8        8.78        9.25      1.71 o
  -3  -6   8       51.17       55.15      3.30 o
  -2  -6   8        0.23        0.41      0.92 o
  -1  -6   8      176.69      176.55      4.14 o
   0  -6   8       12.19        9.94      1.64 o
   1  -6   8        9.79        9.82      1.66 o
   2  -6   8        3.85        3.05      1.36 o
   3  -6   8        0.06        0.58      1.24 o
   4  -6   8        0.80       -0.64      1.36 o
   5  -6   8        8.82       11.12      2.46 o
   6  -6   8        2.51        1.57      2.00 o
  -7  -5   8        7.81        8.24      2.19 o
  -6  -5   8        0.01        0.61      1.40 o
  -5  -5   8       43.99       38.15      3.29 o
  -4  -5   8       16.48       17.87      2.24 o
  -3  -5   8      343.21      346.95      6.32 o
  -2  -5   8       15.91       16.61      1.69 o
  -1  -5   8      464.05      456.21      6.25 o
   0  -5   8       10.24       13.46      1.63 o
   1  -5   8      281.84      271.45      5.25 o
   2  -5   8        2.68        2.58      1.20 o
   3  -5   8       47.78       47.06      3.11 o
   4  -5   8        1.86        0.84      1.37 o
   5  -5   8       11.75       10.03      2.17 o
   6  -5   8        2.51        1.35      1.73 o
  -8  -4   8        1.51        2.43      1.85 o
  -7  -4   8       13.62       15.07      2.37 o
  -6  -4   8        6.55        6.03      1.66 o
  -5  -4   8       99.44       97.86      3.96 o
  -4  -4   8       14.50       13.22      1.88 o
  -3  -4   8      198.58      200.37      4.14 o
  -2  -4   8        3.85        3.14      1.01 o
  -1  -4   8      142.76      141.80      3.04 o
   0  -4   8       71.12       77.69      2.82 o
   1  -4   8      227.65      212.37      4.59 o
   2  -4   8      131.14      145.21      3.85 o
   3  -4   8      241.90      250.37      5.92 o
   4  -4   8        1.68        2.90      1.48 o
   5  -4   8        0.20       -1.38      1.38 o
   6  -4   8       33.86       38.15      3.96 o
  -8  -3   8        0.21        0.65      1.61 o
  -7  -3   8        8.45       11.21      2.09 o
  -6  -3   8       61.92       54.06      3.46 o
  -5  -3   8        5.39        4.84      1.36 o
  -4  -3   8       46.12       41.42      2.71 o
  -3  -3   8       69.94       64.17      2.64 o
  -2  -3   8      135.75      131.20      3.04 o
  -1  -3   8      125.83      123.03      2.65 o
   0  -3   8       20.85       19.50      1.75 o
   1  -3   8      137.16      136.03      3.70 o
   2  -3   8        4.05        2.87      1.15 o
   3  -3   8       22.93       19.58      2.23 o
   4  -3   8       38.00       43.16      3.33 o
   5  -3   8       84.04       82.56      4.73 o
   6  -3   8        1.33        3.06      1.83 o
  -8  -2   8       20.58       24.14      2.99 o
  -7  -2   8        4.28        6.03      1.73 o
  -6  -2   8       14.23       15.32      2.19 o
  -5  -2   8       57.77       56.15      3.29 o
  -4  -2   8      197.89      202.93      4.39 o
  -3  -2   8        7.97        9.41      1.32 o
  -2  -2   8      123.39      120.70      3.30 o
  -1  -2   8        2.29        2.21      0.84 o
   0  -2   8       20.24       20.70      1.89 o
   1  -2   8       51.38       53.24      2.74 o
   2  -2   8       29.21       35.64      2.47 o
   3  -2   8       16.31       16.35      2.09 o
   4  -2   8        8.59        8.26      1.82 o
   5  -2   8       46.52       43.92      3.58 o
   6  -2   8        0.83        0.37      1.57 o
  -8  -1   8        3.22        2.31      1.68 o
  -7  -1   8       17.07       17.82      2.47 o
  -6  -1   8       19.02       19.02      2.36 o
  -5  -1   8       38.62       34.92      2.62 o
  -4  -1   8      141.91      135.23      3.82 o
  -3  -1   8      108.51      110.08      3.30 o
  -2  -1   8      122.12      121.12      3.32 o
  -1  -1   8        1.02        0.29      0.88 o
   0  -1   8      172.37      169.52      3.24 o
   1  -1   8        1.42        2.12      1.05 o
   2  -1   8       39.90       35.43      2.65 o
   3  -1   8        0.06        1.08      1.18 o
   4  -1   8        0.04        0.04      1.07 o
   5  -1   8        4.97        4.24      1.63 o
   6  -1   8        0.23        0.23      1.54 o
  -8   0   8        0.06        0.99      1.70 o
  -7   0   8       69.08       68.17      4.30 o
  -6   0   8        6.04        5.16      1.52 o
  -5   0   8      153.54      154.69      4.71 o
  -4   0   8        7.14        6.77      1.48 o
  -3   0   8       89.14       80.27      3.42 o
  -2   0   8       22.47       21.86      1.88 o
  -1   0   8       38.42       33.56      2.30 o
   0   0   8      128.63      129.82      2.91 o
   1   0   8      299.20      297.47      5.47 o
   2   0   8        8.25        8.87      1.61 o
   3   0   8        4.58        3.06      1.36 o
   4   0   8       93.14       89.75      4.60 o
   5   0   8       23.99       24.49      2.86 o
   6   0   8        2.42        2.64      1.74 o
  -8   1   8        1.69        2.80      1.85 o
  -7   1   8       31.54       34.64      3.45 o
  -6   1   8       10.13        9.28      2.00 o
  -5   1   8      241.35      254.50      6.38 o
  -4   1   8        1.86        2.31      1.26 o
  -3   1   8      232.32      242.01      5.83 o
  -2   1   8        9.86        9.12      1.61 o
  -1   1   8      210.94      215.46      4.60 o
   0   1   8        0.46        0.49      0.87 o
   1   1   8        1.37       -0.29      0.95 o
   2   1   8      105.73      110.81      4.20 o
   3   1   8       25.09       27.32      2.57 o
   4   1   8        0.87        1.29      1.39 o
   5   1   8        0.58        1.31      1.55 o
   6   1   8        2.12        0.34      1.87 o
  -8   2   8        0.52        2.04      1.83 o
  -7   2   8       34.76       29.62      3.53 o
  -6   2   8       23.11       20.28      2.80 o
  -5   2   8       35.07       33.99      3.32 o
  -4   2   8        1.49        3.32      1.44 o
  -3   2   8      106.84      110.06      4.00 o
  -2   2   8        0.21       -0.06      1.07 o
  -1   2   8      148.55      139.93      3.90 o
   0   2   8       12.24       12.33      1.67 o
   1   2   8       57.77       61.75      3.07 o
   2   2   8        2.46        4.31      1.41 o
   3   2   8       26.56       26.90      2.66 o
   4   2   8        0.07       -1.21      1.21 o
   5   2   8       10.15        9.65      2.19 o
  -7   3   8        0.07        2.21      1.92 o
  -6   3   8        0.45        0.36      1.49 o
  -5   3   8        0.63        0.25      1.26 o
  -4   3   8        0.08        0.76      1.21 o
  -3   3   8        5.76        2.81      1.35 o
  -2   3   8        0.55        1.17      1.29 o
  -1   3   8       18.06       21.64      2.26 o
   0   3   8        3.70        4.53      1.31 o
   1   3   8       13.08       13.01      1.97 o
   2   3   8        9.08        7.56      1.77 o
   3   3   8        6.42        7.23      1.73 o
   4   3   8        1.19        0.42      1.37 o
   5   3   8        7.45        7.82      2.31 o
  -7   4   8        4.95        6.00      2.26 o
  -6   4   8        0.01        0.23      1.50 o
  -5   4   8        1.75        4.48      2.00 o
  -4   4   8        3.12        4.29      1.57 o
  -3   4   8       15.69       19.05      2.36 o
  -2   4   8        6.01        2.77      1.35 o
  -1   4   8        8.17       11.30      1.76 o
   0   4   8       35.72       30.47      3.02 o
   1   4   8        0.01       -0.24      1.26 o
   2   4   8       22.04       20.92      2.74 o
   3   4   8        5.31        4.19      1.85 o
   4   4   8        0.54       -0.89      1.61 o
   5   4   8        8.52        8.46      2.37 o
  -6   5   8        0.06       -0.23      1.55 o
  -5   5   8       26.82       24.28      3.12 o
  -4   5   8       67.29       57.50      4.37 o
  -3   5   8        0.00       -0.54      1.31 o
  -2   5   8        4.87        3.74      1.48 o
  -1   5   8       52.15       56.23      3.41 o
   0   5   8       49.55       48.03      3.83 o
   1   5   8       13.05       15.96      2.46 o
   2   5   8       15.97       13.10      2.71 o
   3   5   8       32.41       35.80      4.13 o
   4   5   8       29.09       24.96      4.32 o
  -6   6   8        8.29        7.82      2.66 o
  -5   6   8        4.10        5.29      2.33 o
  -4   6   8        1.33        0.42      1.59 o
  -3   6   8       13.53       12.63      2.36 o
  -2   6   8       45.36       42.65      4.75 o
  -1   6   8        3.82        3.05      1.77 o
   0   6   8       20.26       18.47      2.91 o
   1   6   8        0.21        0.38      1.52 o
   2   6   8       16.84       18.78      3.25 o
   3   6   8        8.28        8.68      2.64 o
  -5   7   8        3.23        3.57      2.19 o
  -4   7   8        3.11        2.77      2.10 o
  -3   7   8       13.04       11.88      2.76 o
  -2   7   8        6.56        5.78      1.89 o
  -1   7   8       15.10       17.35      3.42 o
   0   7   8        3.60        1.36      1.94 o
   1   7   8        1.00        0.39      1.83 o
   2   7   8        9.10        9.06      3.40 o
  -4   8   8        0.59        1.82      2.10 o
  -3   8   8       21.52       19.71      3.92 o
  -2   8   8        5.93        6.23      3.25 o
  -1   8   8       15.75       17.30      5.08 o
   0   8   8        0.04       -0.60      2.04 o
   1   8   8       18.46       23.82      3.78 o
  -3 -11   9       71.01       70.72      7.89 o
  -2 -11   9        5.53        5.47      2.83 o
  -1 -11   9       11.70       12.72      3.49 o
   0 -11   9        7.19        8.67      2.77 o
   1 -11   9        2.80        3.83      2.38 o
  -4 -10   9       20.43       27.78      4.00 o
  -3 -10   9       35.60       41.18      4.51 o
  -2 -10   9        3.96        3.49      2.42 o
  -1 -10   9       22.24       26.57      4.20 o
   0 -10   9        5.51        6.58      2.16 o
   1 -10   9       36.00       40.85      4.52 o
   2 -10   9        3.97        3.14      2.09 o
   3 -10   9       16.46       14.70      3.35 o
  -5  -9   9        5.70        7.58      2.43 o
  -4  -9   9       71.44       75.48      4.91 o
  -3  -9   9        6.91        8.74      2.19 o
  -2  -9   9       30.53       27.51      4.08 o
  -1  -9   9       21.82       24.00      3.88 o
   0  -9   9       11.93       11.37      2.40 o
   1  -9   9       39.90       42.44      3.97 o
   2  -9   9        0.22        0.07      1.67 o
   3  -9   9        8.65       10.12      2.59 o
   4  -9   9        9.69        7.26      2.65 o
  -6  -8   9        0.27        0.32      1.67 o
  -5  -8   9       49.98       47.59      4.34 o
  -4  -8   9        4.05        5.17      1.66 o
  -3  -8   9        9.91       11.86      2.36 o
  -2  -8   9       61.70       63.50      5.02 o
  -1  -8   9       61.99       60.77      4.94 o
   0  -8   9        0.04        0.68      1.42 o
   1  -8   9        0.51       -0.08      1.44 o
   2  -8   9       25.61       22.32      2.88 o
   3  -8   9        1.00        1.21      1.65 o
   4  -8   9        3.75        4.43      2.23 o
  -6  -7   9       10.91        9.24      2.29 o
  -5  -7   9      116.75      123.14      5.21 o
  -4  -7   9        4.51        5.66      1.75 o
  -3  -7   9      214.31      217.72      5.63 o
  -2  -7   9       25.96       22.00      2.73 o
  -1  -7   9        0.14        0.71      1.33 o
   0  -7   9      131.65      129.65      4.70 o
   1  -7   9       42.86       44.31      3.25 o
   2  -7   9       13.27       16.54      2.44 o
   3  -7   9        0.11        0.04      1.44 o
   4  -7   9       16.87       17.54      3.13 o
   5  -7   9        0.58       -0.52      1.96 o
  -7  -6   9        6.92        6.76      2.13 o
  -6  -6   9       49.24       52.42      4.22 o
  -5  -6   9       45.22       46.76      3.78 o
  -4  -6   9       65.63       66.24      4.24 o
  -3  -6   9       92.88       94.51      3.74 o
  -2  -6   9       91.05       89.09      3.65 o
  -1  -6   9       63.87       63.45      3.82 o
   0  -6   9       57.53       58.40      3.12 o
   1  -6   9       62.63       62.42      3.66 o
   2  -6   9       29.11       28.63      2.71 o
   3  -6   9       12.59       13.03      2.12 o
   4  -6   9        0.84        0.27      1.57 o
   5  -6   9        9.45        8.06      2.58 o
  -7  -5   9        0.01        0.44      1.64 o
  -6  -5   9        1.60        2.88      1.68 o
  -5  -5   9        0.61        0.98      1.30 o
  -4  -5   9       35.05       34.29      2.86 o
  -3  -5   9        0.58        0.50      1.10 o
  -2  -5   9       17.28       16.27      1.80 o
  -1  -5   9       69.90       73.56      3.82 o
   0  -5   9      103.90       94.79      3.35 o
   1  -5   9       28.51       32.67      2.50 o
   2  -5   9       30.09       35.49      2.71 o
   3  -5   9       35.82       39.26      3.40 o
   4  -5   9       23.46       26.36      2.91 o
   5  -5   9       28.48       25.75      3.38 o
  -7  -4   9       14.76       18.12      2.62 o
  -6  -4   9        0.14        0.28      1.30 o
  -5  -4   9       12.02       15.82      2.18 o
  -4  -4   9        9.06       10.31      1.79 o
  -3  -4   9      107.49      106.90      3.49 o
  -2  -4   9       61.47       54.29      2.91 o
  -1  -4   9        2.89        2.52      1.28 o
   0  -4   9       16.67       19.98      1.92 o
   1  -4   9        1.99        2.42      1.16 o
   2  -4   9       23.85       25.45      2.27 o
   3  -4   9       11.55        9.64      1.89 o
   4  -4   9       35.61       34.36      3.18 o
   5  -4   9        5.04        2.78      1.94 o
  -7  -3   9        0.08       -0.33      1.38 o
  -6  -3   9       29.60       31.48      3.29 o
  -5  -3   9       56.47       47.77      3.16 o
  -4  -3   9      323.15      338.24      6.84 o
  -3  -3   9        4.10        2.99      1.09 o
  -2  -3   9       19.08       18.07      1.70 o
  -1  -3   9      392.22      369.76      6.81 o
   0  -3   9      123.28      108.28      3.41 o
   1  -3   9      123.23      134.48      4.17 o
   2  -3   9       19.59       19.14      2.21 o
   3  -3   9       24.82       25.73      2.62 o
   4  -3   9       14.15       11.02      2.11 o
   5  -3   9       39.29       38.91      3.57 o
  -8  -2   9        3.61        4.26      1.82 o
  -7  -2   9        0.00       -0.07      1.36 o
  -6  -2   9       10.58       12.96      2.12 o
  -5  -2   9        1.33        1.55      1.24 o
  -4  -2   9       36.30       39.47      2.57 o
  -3  -2   9       20.40       22.69      1.91 o
  -2  -2   9      176.36      166.38      4.09 o
  -1  -2   9       21.20       22.95      1.91 o
   0  -2   9      126.66      117.84      3.69 o
   1  -2   9      110.34      105.69      3.48 o
   2  -2   9       54.12       53.78      3.37 o
   3  -2   9      139.80      137.11      4.75 o
   4  -2   9       12.32       12.82      2.18 o
   5  -2   9       60.44       59.12      4.21 o
  -8  -1   9        2.93        4.29      1.96 o
  -7  -1   9        1.67        1.42      1.53 o
  -6  -1   9        1.06        0.67      1.25 o
  -5  -1   9       60.45       59.87      3.72 o
  -4  -1   9       10.73       11.83      1.83 o
  -3  -1   9       48.55       50.33      3.11 o
  -2  -1   9       68.60       71.22      2.98 o
  -1  -1   9        1.58       -0.39      0.93 o
   0  -1   9       81.03       84.17      3.59 o
   1  -1   9       41.93       45.51      2.74 o
   2  -1   9       71.63       77.97      3.69 o
   3  -1   9       96.68       93.74      4.14 o
   4  -1   9       81.96       87.88      4.72 o
   5  -1   9       26.45       26.74      3.10 o
  -7   0   9        1.23        0.54      1.56 o
  -6   0   9       10.49        8.44      1.85 o
  -5   0   9       32.61       33.81      2.84 o
  -4   0   9       18.52       14.71      1.97 o
  -3   0   9      132.67      121.56      4.31 o
  -2   0   9       23.58       20.85      2.24 o
  -1   0   9       64.32       59.16      3.36 o
   0   0   9       93.15       91.08      3.34 o
   1   0   9      238.83      227.62      5.24 o
   2   0   9        6.69        7.12      1.65 o
   3   0   9        5.03        6.97      1.74 o
   4   0   9       97.88      100.55      4.70 o
   5   0   9        3.24        2.66      1.68 o
  -7   1   9       12.94       11.60      2.37 o
  -6   1   9       22.38       20.21      2.88 o
  -5   1   9        0.65        0.32      1.36 o
  -4   1   9       69.10       60.17      3.80 o
  -3   1   9        0.06        0.88      1.13 o
  -2   1   9        0.06        0.42      1.07 o
  -1   1   9      163.59      171.46      4.88 o
   0   1   9       97.50       90.40      3.71 o
   1   1   9        7.65        6.14      1.78 o
   2   1   9       80.69       82.08      3.89 o
   3   1   9       97.48       99.79      4.68 o
   4   1   9        0.10       -0.57      1.36 o
   5   1   9        3.33        3.30      1.84 o
  -7   2   9        0.68        1.14      1.74 o
  -6   2   9       69.30       80.50      5.64 o
  -5   2   9       32.63       29.81      3.62 o
  -4   2   9       93.84       86.82      4.79 o
  -3   2   9       26.73       24.80      2.80 o
  -2   2   9      162.98      157.29      4.88 o
  -1   2   9       18.00       20.08      2.24 o
   0   2   9       52.79       48.42      3.31 o
   1   2   9       23.37       23.16      3.12 o
   2   2   9       28.22       27.46      3.52 o
   3   2   9       26.69       28.06      2.84 o
   4   2   9        0.99        0.95      1.54 o
   5   2   9       14.05       13.53      2.59 o
  -7   3   9        4.32        0.82      1.91 o
  -6   3   9        3.92        5.34      1.96 o
  -5   3   9       17.90       13.43      2.47 o
  -4   3   9       17.18       16.91      2.61 o
  -3   3   9       18.07       14.30      2.35 o
  -2   3   9       90.83       96.36      5.05 o
  -1   3   9       47.36       40.77      3.39 o
   0   3   9       57.79       55.47      3.95 o
   1   3   9        3.74        2.48      1.60 o
   2   3   9       80.45       84.16      5.56 o
   3   3   9        3.15        3.28      2.18 o
   4   3   9       22.39       23.06      3.39 o
  -6   4   9        0.31        0.07      1.86 o
  -5   4   9        0.02       -0.41      1.52 o
  -4   4   9        0.00        0.64      1.34 o
  -3   4   9        1.90        1.07      1.44 o
  -2   4   9        1.38        1.55      1.44 o
  -1   4   9       20.29       14.77      2.37 o
   0   4   9        0.00        0.79      1.38 o
   1   4   9        3.31        2.98      1.84 o
   2   4   9       10.23       13.17      3.12 o
   3   4   9        0.48       -0.10      2.00 o
   4   4   9       23.95       24.01      3.86 o
  -6   5   9        0.54        1.16      2.17 o
  -5   5   9        0.83        0.77      1.77 o
  -4   5   9        8.68        8.48      2.07 o
  -3   5   9        1.76        1.01      1.60 o
  -2   5   9       25.52       27.73      3.59 o
  -1   5   9        3.35        3.02      1.90 o
   0   5   9        0.04        0.21      1.43 o
   1   5   9        7.16        7.47      2.35 o
   2   5   9        0.01       -1.37      1.69 o
   3   5   9       19.98       17.45      3.67 o
  -5   6   9        5.07        2.47      2.16 o
  -4   6   9        0.00       -0.32      1.67 o
  -3   6   9        7.23        5.06      1.90 o
  -2   6   9        3.43        3.76      1.88 o
  -1   6   9        8.89        8.95      2.70 o
   0   6   9       17.81       16.30      3.24 o
   1   6   9        9.70        8.50      2.62 o
   2   6   9       11.17       10.82      2.86 o
  -4   7   9        1.29        1.37      2.22 o
  -3   7   9        3.24        3.47      2.35 o
  -2   7   9        1.17        6.03      2.67 o
  -1   7   9       10.85        8.98      2.79 o
   0   7   9        0.83        0.46      2.07 o
   1   7   9        8.29       10.31      3.21 o
  -1 -11  10        5.92        3.76      2.70 o
  -3 -10  10        5.60        5.85      2.82 o
  -2 -10  10       18.67       18.80      3.81 o
  -1 -10  10        5.55        5.39      2.74 o
   0 -10  10        1.88        1.88      2.40 o
   1 -10  10       33.83       33.03      3.88 o
   2 -10  10        5.15        5.52      2.32 o
  -5  -9  10        0.51        4.52      3.92 o
  -4  -9  10       46.03       45.40      4.76 o
  -3  -9  10        0.91        2.20      1.92 o
  -2  -9  10       23.18       27.84      4.29 o
  -1  -9  10       31.81       33.17      4.53 o
   0  -9  10       22.01       26.02      3.71 o
   1  -9  10       63.63       59.61      4.85 o
   2  -9  10       36.42       33.26      3.89 o
   3  -9  10        6.79        7.77      2.40 o
  -5  -8  10       20.37       26.62      3.27 o
  -4  -8  10        1.98        2.85      2.11 o
  -3  -8  10       21.48       20.58      3.25 o
  -2  -8  10        6.42        7.11      2.24 o
  -1  -8  10        3.26        1.51      1.62 o
   0  -8  10       68.09       61.38      5.11 o
   1  -8  10       19.48       16.02      2.72 o
   2  -8  10        5.42        3.99      1.85 o
   3  -8  10       22.62       19.44      3.01 o
  -6  -7  10        5.33        5.47      2.28 o
  -5  -7  10       25.62       30.95      3.35 o
  -4  -7  10        4.24        3.88      1.76 o
  -3  -7  10       46.88       50.30      4.13 o
  -2  -7  10       20.30       25.83      3.07 o
  -1  -7  10       24.07       27.01      3.13 o
   0  -7  10       54.18       53.58      4.21 o
   1  -7  10       17.43       16.14      2.26 o
   2  -7  10       29.33       29.07      3.13 o
   3  -7  10       10.36       11.77      2.68 o
   4  -7  10        8.08        5.51      2.38 o
  -6  -6  10       38.82       47.57      4.16 o
  -5  -6  10        0.01        0.60      1.51 o
  -4  -6  10       17.49       20.47      2.67 o
  -3  -6  10        0.01        0.77      1.38 o
  -2  -6  10        3.98        3.73      1.57 o
  -1  -6  10       49.75       49.54      3.58 o
   0  -6  10        0.44        0.91      1.29 o
   1  -6  10       52.90       59.58      3.75 o
   2  -6  10       11.24       11.63      2.08 o
   3  -6  10       54.09       57.40      4.36 o
   4  -6  10        5.12        5.58      2.15 o
  -7  -5  10        0.75        0.25      1.91 o
  -6  -5  10       25.76       27.27      3.22 o
  -5  -5  10        3.14        1.62      1.43 o
  -4  -5  10       50.87       48.57      3.50 o
  -3  -5  10        0.59       -0.84      1.05 o
  -2  -5  10       29.91       29.26      3.08 o
  -1  -5  10       12.24        9.95      1.90 o
   0  -5  10       35.47       39.93      3.24 o
   1  -5  10        1.41        1.50      1.22 o
   2  -5  10        3.21        5.36      1.55 o
   3  -5  10       10.39        9.27      2.39 o
   4  -5  10        0.97        0.04      1.55 o
  -7  -4  10        4.57        7.93      2.26 o
  -6  -4  10       11.69       13.99      2.50 o
  -5  -4  10        7.35        4.82      1.63 o
  -4  -4  10       67.17       71.92      4.07 o
  -3  -4  10        0.30        1.76      1.12 o
  -2  -4  10       18.02       22.29      2.65 o
  -1  -4  10        3.82        4.98      1.66 o
   0  -4  10       47.80       57.20      3.73 o
   1  -4  10        0.12       -0.06      1.06 o
   2  -4  10       21.23       27.30      2.69 o
   3  -4  10       14.93       12.93      2.22 o
   4  -4  10       52.77       57.01      4.49 o
   5  -4  10        8.81       11.47      2.68 o
  -7  -3  10        0.99        1.89      1.78 o
  -6  -3  10        6.24        5.85      1.83 o
  -5  -3  10       55.38       57.00      4.12 o
  -4  -3  10       48.38       52.89      3.51 o
  -3  -3  10       30.25       29.70      2.30 o
  -2  -3  10      109.42       99.21      3.66 o
  -1  -3  10       54.85       58.40      4.03 o
   0  -3  10       10.69        8.73      2.00 o
   1  -3  10        5.41        7.03      1.61 o
   2  -3  10       41.54       42.45      3.25 o
   3  -3  10       27.46       27.56      2.87 o
   4  -3  10       12.65       12.94      2.37 o
   5  -3  10        5.68        4.76      1.96 o
  -7  -2  10        3.44        3.09      1.65 o
  -6  -2  10       10.53       10.93      2.04 o
  -5  -2  10       26.01       21.97      2.49 o
  -4  -2  10       19.52       22.51      2.27 o
  -3  -2  10        0.05        0.77      1.04 o
  -2  -2  10        9.25        7.73      1.44 o
  -1  -2  10       18.97       12.31      2.20 o
   0  -2  10        0.14        0.72      1.44 o
   1  -2  10        0.79       -0.14      1.10 o
   2  -2  10       11.38        9.31      1.88 o
   3  -2  10       27.04       29.17      2.94 o
   4  -2  10        0.00       -0.78      1.39 o
   5  -2  10        5.27        5.34      2.05 o
  -7  -1  10        2.54        2.74      1.74 o
  -6  -1  10       11.91        9.71      1.95 o
  -5  -1  10       14.32       13.43      2.29 o
  -4  -1  10       12.31       12.52      1.92 o
  -3  -1  10        2.68        1.48      1.18 o
  -2  -1  10       58.66       60.91      3.46 o
  -1  -1  10       27.47       22.98      2.68 o
   0  -1  10       12.93       12.78      2.22 o
   1  -1  10        5.25        3.91      1.71 o
   2  -1  10       13.06       11.32      1.99 o
   3  -1  10        0.47       -0.10      1.35 o
   4  -1  10       28.59       25.27      2.98 o
   5  -1  10        1.03       -0.30      1.72 o
  -7   0  10        9.99       11.12      2.35 o
  -6   0  10        0.70        0.31      1.39 o
  -5   0  10        9.43       10.29      2.07 o
  -4   0  10        3.13        2.51      1.35 o
  -3   0  10       36.76       33.79      2.96 o
  -2   0  10        1.02        1.28      1.20 o
  -1   0  10        7.46        8.03      1.91 o
   0   0  10       90.46       91.09      4.96 o
   1   0  10       18.25       20.95      2.75 o
   2   0  10      147.93      152.02      5.88 o
   3   0  10       34.31       41.10      3.42 o
   4   0  10       25.88       30.10      3.23 o
  -7   1  10        7.13       10.12      2.26 o
  -6   1  10        6.07        6.25      2.01 o
  -5   1  10        3.54        4.15      1.65 o
  -4   1  10        2.48        1.14      1.48 o
  -3   1  10        6.34        9.37      1.87 o
  -2   1  10        1.67        1.30      1.28 o
  -1   1  10       55.26       59.84      4.13 o
   0   1  10       18.32       14.58      3.02 o
   1   1  10        0.23        1.60      1.71 o
   2   1  10       16.51       17.14      3.02 o
   3   1  10       28.96       27.59      3.45 o
   4   1  10       11.13       11.60      2.37 o
  -6   2  10        1.62        2.30      1.70 o
  -5   2  10        6.25        5.52      1.91 o
  -4   2  10       10.84        9.61      2.13 o
  -3   2  10       19.66       21.95      2.74 o
  -2   2  10       34.07       37.37      3.53 o
  -1   2  10       13.61       18.04      2.47 o
   0   2  10        0.37        0.04      1.56 o
   1   2  10      111.44      120.65      5.76 o
   2   2  10       11.15       13.41      2.87 o
   3   2  10       39.23       35.42      4.28 o
   4   2  10        0.18       -0.81      2.00 o
  -6   3  10        1.71        2.04      2.11 o
  -5   3  10        9.62        9.93      2.18 o
  -4   3  10        2.72        3.71      1.81 o
  -3   3  10        0.55        0.78      1.49 o
  -2   3  10       13.69       13.40      2.37 o
  -1   3  10        0.62        2.50      1.72 o
   0   3  10       10.66        9.84      2.75 o
   1   3  10       25.48       31.60      4.28 o
   2   3  10       39.28       42.77      4.46 o
   3   3  10       11.67        9.11      2.83 o
  -6   4  10        0.10       -0.70      2.04 o
  -5   4  10       12.62       14.58      2.84 o
  -4   4  10        0.03        0.09      1.71 o
  -3   4  10        8.03        7.03      2.04 o
  -2   4  10        8.73        9.83      2.16 o
  -1   4  10       13.96       13.53      2.67 o
   0   4  10       12.07       13.04      3.12 o
   1   4  10        3.41        2.62      2.29 o
   2   4  10       14.19       14.83      4.04 o
   3   4  10        0.02        0.93      2.32 o
  -5   5  10        3.69        6.46      2.61 o
  -4   5  10        4.81        4.06      2.28 o
  -3   5  10       58.68       73.25      6.56 o
  -2   5  10        5.28        4.14      2.23 o
  -1   5  10        0.92        1.41      2.14 o
   0   5  10       31.23       35.19      4.65 o
   1   5  10       26.30       31.43      4.54 o
   2   5  10       11.89        9.35      3.14 o
  -4   6  10        6.09        4.57      2.20 o
  -3   6  10        2.29        2.41      2.16 o
  -2   6  10        4.83        5.22      2.65 o
  -1   6  10       22.61       25.12      4.01 o
   0   6  10        2.10        1.84      2.85 o
   1   6  10        9.11       16.71      4.33 o
  -2 -10  11        5.87        7.81      3.12 o
  -1 -10  11       12.02       11.99      3.41 o
   0 -10  11        8.38        9.66      3.30 o
  -4  -9  11       13.39       15.52      3.64 o
  -3  -9  11        4.09        3.16      2.46 o
  -2  -9  11        7.31        8.71      3.00 o
  -1  -9  11        9.60        6.32      2.89 o
   0  -9  11        0.10        0.29      2.02 o
   1  -9  11       13.67       14.68      3.23 o
  -4  -8  11        9.13        8.82      3.04 o
  -3  -8  11        1.82        1.69      2.11 o
  -2  -8  11       20.27       23.16      4.52 o
  -1  -8  11       14.65       11.68      2.88 o
   0  -8  11      193.14      186.34      6.88 o
   1  -8  11       20.72       21.66      3.52 o
   2  -8  11        7.79       10.37      2.42 o
  -5  -7  11        9.44        6.60      2.16 o
  -4  -7  11        0.82        1.19      1.88 o
  -3  -7  11        0.15       -0.34      1.67 o
  -2  -7  11       41.21       46.28      5.16 o
  -1  -7  11       14.24       14.89      2.62 o
   0  -7  11        0.68        0.87      1.63 o
   1  -7  11       26.90       25.58      3.29 o
   2  -7  11       67.80       74.37      4.61 o
   3  -7  11        3.65        6.37      2.43 o
  -6  -6  11       23.26       29.01      3.49 o
  -5  -6  11        6.90        5.77      1.99 o
  -4  -6  11       21.17       20.22      3.03 o
  -3  -6  11       20.73       22.37      3.33 o
  -2  -6  11        6.01        8.03      2.06 o
  -1  -6  11       69.02       68.82      4.77 o
   0  -6  11        7.72        9.92      2.29 o
   1  -6  11       24.61       26.61      3.28 o
   2  -6  11        0.91       -0.81      1.49 o
   3  -6  11       11.62       10.39      2.43 o
  -6  -5  11        6.41        6.14      2.16 o
  -5  -5  11        7.24        8.49      2.02 o
  -4  -5  11        9.56        7.53      1.82 o
  -3  -5  11       18.21       17.96      3.01 o
  -2  -5  11       48.94       45.78      3.92 o
  -1  -5  11       31.85       29.34      3.27 o
   0  -5  11       30.95       29.12      3.27 o
   1  -5  11       43.91       45.28      3.70 o
   2  -5  11       41.75       46.38      3.84 o
   3  -5  11        8.56        6.06      2.13 o
   4  -5  11       12.14       13.90      2.78 o
  -6  -4  11        0.85       -0.35      1.55 o
  -5  -4  11        8.74        6.83      2.02 o
  -4  -4  11        1.77        3.43      1.43 o
  -3  -4  11        2.24        0.60      1.50 o
  -2  -4  11       43.52       38.22      3.57 o
  -1  -4  11       16.07       11.81      2.27 o
   0  -4  11       15.70       16.16      2.64 o
   1  -4  11        2.99        0.75      1.48 o
   2  -4  11       29.33       27.30      2.84 o
   3  -4  11        5.66        3.24      1.71 o
   4  -4  11       38.29       36.99      3.66 o
  -6  -3  11        0.56        0.91      1.48 o
  -5  -3  11       99.78      105.45      5.20 o
  -4  -3  11        3.47        4.33      1.55 o
  -3  -3  11       81.25       79.85      3.94 o
  -2  -3  11        4.85        4.12      1.79 o
  -1  -3  11       49.07       49.74      3.98 o
   0  -3  11       32.31       30.68      3.27 o
   1  -3  11       36.09       34.56      4.01 o
   2  -3  11       44.21       46.03      3.53 o
   3  -3  11       50.62       57.22      4.08 o
   4  -3  11        1.08        0.07      1.62 o
  -6  -2  11       14.96       13.26      2.31 o
  -5  -2  11        0.17        0.47      1.36 o
  -4  -2  11        1.46        2.60      1.32 o
  -3  -2  11       68.47       67.74      3.57 o
  -2  -2  11       13.28       11.36      2.46 o
  -1  -2  11       95.15       88.31      4.99 o
   0  -2  11       13.08       14.42      2.46 o
   1  -2  11       88.45       73.46      5.48 o
   2  -2  11        2.94        4.21      1.93 o
   3  -2  11       55.69       51.36      3.91 o
   4  -2  11        2.66        2.15      1.84 o
  -6  -1  11        2.26        4.33      1.79 o
  -5  -1  11        0.14        0.14      1.34 o
  -4  -1  11        8.26        8.51      1.84 o
  -3  -1  11       12.26       14.11      2.09 o
  -2  -1  11       18.37       17.97      2.89 o
  -1  -1  11       22.77       23.55      3.25 o
   0  -1  11       10.38       13.15      3.01 o
   1  -1  11       55.51       60.26      4.99 o
   2  -1  11       29.07       35.67      3.77 o
   3  -1  11       38.29       32.39      3.79 o
   4  -1  11       22.77       24.76      3.11 o
  -6   0  11        0.37        2.85      1.78 o
  -5   0  11        1.50        1.64      1.55 o
  -4   0  11       11.22       15.12      2.22 o
  -3   0  11       18.80       19.52      2.37 o
  -2   0  11       16.34       19.75      2.73 o
  -1   0  11        9.63       10.53      2.47 o
   0   0  11       21.47       26.12      3.96 o
   1   0  11       14.00        9.10      2.86 o
   2   0  11      137.91      128.40      6.40 o
   3   0  11        7.36        4.04      2.18 o
   4   0  11        6.12        5.64      6.51 o
  -6   1  11        5.68        5.24      2.08 o
  -5   1  11        1.25        0.25      1.54 o
  -4   1  11        1.07        2.08      1.63 o
  -3   1  11        3.66        3.47      1.68 o
  -2   1  11        2.94        5.47      2.09 o
  -1   1  11        8.09        7.67      2.28 o
   0   1  11       34.18       42.04      4.85 o
   1   1  11       91.53       88.52      6.69 o
   2   1  11        0.01       -0.32      1.81 o
   3   1  11        4.54        4.77      2.55 o
  -6   2  11        2.42        1.55      1.69 o
  -5   2  11        1.99        2.60      1.81 o
  -4   2  11        2.41        2.75      1.70 o
  -3   2  11        0.98        1.45      1.62 o
  -2   2  11        1.14        2.55      1.62 o
  -1   2  11        6.55        8.44      2.72 o
   0   2  11        2.54        0.99      2.38 o
   1   2  11       35.60       33.32      4.60 o
   2   2  11        3.22        3.68      2.31 o
   3   2  11       30.80       34.26      4.43 o
  -5   3  11        1.76        0.63      1.76 o
  -4   3  11        0.09        0.87      1.54 o
  -3   3  11        1.27       -0.04      1.50 o
  -2   3  11        0.65        2.48      1.67 o
  -1   3  11        1.27        3.53      2.22 o
   0   3  11        8.74        8.43      3.25 o
   1   3  11        5.07        5.75      3.13 o
   2   3  11        8.61        7.49      4.28 o
  -4   4  11        4.68        2.57      1.91 o
  -3   4  11        0.10       -1.04      1.60 o
  -2   4  11        0.03        0.81      1.79 o
  -1   4  11        0.92        2.10      2.25 o
   0   4  11       11.29       13.31      3.94 o
   1   4  11        6.96        4.70      3.06 o
  -3   5  11        4.55        4.80      2.43 o
  -2   5  11        2.92        2.96      2.44 o
  -1   5  11        0.23        0.11      2.37 o
   0   5  11        1.30        0.35      2.04 o
  -1  -9  12       13.78       13.53      4.15 o
  -3  -8  12       15.40       12.20      3.38 o
  -2  -8  12       21.84       20.63      3.95 o
  -1  -8  12        0.17        0.00      2.26 o
   0  -8  12       74.31       80.01      6.26 o
   1  -8  12        0.03        0.29      2.06 o
  -4  -7  12       11.28       13.14      3.07 o
  -3  -7  12       18.62       20.24      3.48 o
  -2  -7  12       76.74       88.33      7.32 o
  -1  -7  12      131.48      127.70      6.49 o
   0  -7  12        1.85        1.79      2.08 o
   1  -7  12        8.01        9.58      2.58 o
   2  -7  12       44.95       43.86      4.94 o
  -5  -6  12       17.78       20.14      3.28 o
  -4  -6  12        0.25        2.56      2.07 o
  -3  -6  12       70.04       73.39      5.79 o
  -2  -6  12        0.79        0.62      1.96 o
  -1  -6  12       87.09       90.00      5.51 o
   0  -6  12       29.43       37.35      4.31 o
   1  -6  12      121.70      124.86      6.65 o
   2  -6  12       18.35       18.86      3.56 o
  -5  -5  12        0.87        0.33      1.82 o
  -4  -5  12        8.64       10.68      2.79 o
  -3  -5  12       34.64       40.08      4.36 o
  -2  -5  12       29.55       30.51      3.47 o
  -1  -5  12       31.69       33.24      3.57 o
   0  -5  12        1.21        0.72      1.69 o
   1  -5  12       90.85       86.59      6.28 o
   2  -5  12        5.93        4.42      2.44 o
   3  -5  12       29.35       26.66      9.55 o
  -5  -4  12        0.18        0.41      1.65 o
  -4  -4  12        8.83       11.83      3.16 o
  -3  -4  12        2.68        2.56      1.90 o
  -2  -4  12       90.33       91.13      5.44 o
  -1  -4  12        4.92        4.80      1.91 o
   0  -4  12       33.12       36.88      3.78 o
   1  -4  12        3.00        2.53      2.06 o
   2  -4  12       19.07       17.93      3.40 o
   3  -4  12        1.90        1.80      1.86 o
  -6  -3  12        0.63        1.21      2.05 o
  -5  -3  12        0.02        1.79      1.60 o
  -4  -3  12       81.48       94.91      5.51 o
  -3  -3  12       62.63       75.79      5.71 o
  -2  -3  12       10.68       12.28      2.66 o
  -1  -3  12        0.52        1.04      1.62 o
   0  -3  12      140.52      142.11      6.12 o
   1  -3  12       24.53       32.45      4.01 o
   2  -3  12       50.86       44.66      4.79 o
   3  -3  12       14.63       15.31      3.09 o
  -6  -2  12        0.18        1.28      1.62 o
  -5  -2  12        0.05        1.68      1.54 o
  -4  -2  12        2.40        0.98      1.32 o
  -3  -2  12        0.02       -0.12      1.65 o
  -2  -2  12        7.97        9.01      2.44 o
  -1  -2  12       32.41       37.98      4.12 o
   0  -2  12        4.02        6.58      2.61 o
   1  -2  12       30.80       40.75      4.93 o
   2  -2  12        3.50        2.26      2.11 o
   3  -2  12        7.45       10.06      3.13 o
  -5  -1  12        3.96        5.02      1.70 o
  -4  -1  12        6.88        8.48      1.82 o
  -3  -1  12        3.47        5.85      2.27 o
  -2  -1  12        8.29        7.39      2.33 o
  -1  -1  12        6.42        9.54      2.52 o
   0  -1  12       16.49       17.54      3.63 o
   1  -1  12        1.67        3.06      2.48 o
   2  -1  12        9.06        7.40      3.03 o
   3  -1  12        0.28       -1.05      2.04 o
  -5   0  12        0.05        1.24      1.65 o
  -4   0  12        0.74        1.36      1.58 o
  -3   0  12        0.02        0.69      1.74 o
  -2   0  12       16.54       16.68      3.10 o
  -1   0  12        2.27        3.08      2.16 o
   0   0  12        8.60       13.44      3.38 o
   1   0  12        5.56        4.91      2.63 o
   2   0  12       44.46       45.54      5.70 o
  -5   1  12        2.80        3.81      1.91 o
  -4   1  12        4.50        3.78      1.76 o
  -3   1  12       11.65       12.96      2.91 o
  -2   1  12       12.43       14.50      3.34 o
  -1   1  12        1.41        3.18      2.79 o
   0   1  12       13.95        7.99      2.95 o
   1   1  12      106.47      104.95      7.66 o
   2   1  12       12.47        9.70      3.41 o
  -4   2  12        6.35        2.52      1.92 o
  -3   2  12        8.00       10.58      2.35 o
  -2   2  12        5.30        3.48      2.83 o
  -1   2  12       43.75       54.67      8.31 o
   0   2  12       30.85       28.89      5.27 o
   1   2  12       14.52       16.56      4.46 o
  -4   3  12        7.54        9.81      4.32 o
  -3   3  12        0.11        0.83      1.81 o
  -2   3  12       13.20       11.48      3.26 o
  -1   3  12        7.73        5.45      3.17 o
   0   3  12       41.14       42.06      6.28 o
  -2  -7  13        0.56        4.17      2.60 o
  -1  -7  13        2.05        3.46      2.34 o
  -3  -6  13       29.02       32.16      4.20 o
  -2  -6  13       14.07       15.46      3.28 o
  -1  -6  13        8.04        9.62      2.56 o
   0  -6  13        0.01        1.80      2.12 o
  -4  -5  13       16.30       22.02      4.29 o
  -3  -5  13       14.52       14.80      3.60 o
  -2  -5  13       27.32       26.44      3.45 o
  -1  -5  13       21.39       26.09      3.45 o
   0  -5  13       24.96       34.41      3.91 o
   1  -5  13       29.08       28.71      4.68 o
  -4  -4  13        3.67        2.95      2.61 o
  -3  -4  13        1.25        2.15      2.41 o
  -2  -4  13       35.80       35.61      4.26 o
  -1  -4  13        5.22        3.97      2.30 o
   0  -4  13       64.88       64.27      6.83 o
   1  -4  13        2.28        3.37      2.35 o
  -4  -3  13       35.77       40.02      5.27 o
  -3  -3  13       47.37       46.31      4.84 o
  -2  -3  13        0.06       -0.23      1.81 o
  -1  -3  13        0.37        1.30      2.00 o
   0  -3  13       24.90       25.83      4.32 o
   1  -3  13        0.33        3.16      2.53 o
  -4  -2  13       25.38       22.66      4.30 o
  -3  -2  13        9.70        9.08      2.74 o
  -2  -2  13        1.78        1.83      1.99 o
  -1  -2  13       83.82       73.93      5.86 o
   0  -2  13        2.33        4.32      2.65 o
   1  -2  13       29.03       24.22      4.41 o
  -4  -1  13        6.75        9.52      3.10 o
  -3  -1  13       21.24       26.48      3.90 o
  -2  -1  13        6.05        5.96      2.48 o
  -1  -1  13       43.63       47.76      5.54 o
   0  -1  13       16.03       17.77      3.88 o
   1  -1  13       19.57       15.15      3.87 o
  -4   0  13       17.71       25.28      3.89 o
  -3   0  13        6.17        8.35      3.02 o
  -2   0  13       45.93       49.45      5.58 o
  -1   0  13        1.27        2.82      2.56 o
   0   0  13       13.93       17.51      3.98 o
  -3   1  13        1.25        0.05      2.17 o
  -2   1  13       12.85       16.75      4.32 o
  -1   1  13        0.04        0.03      2.54 o
   0   1  13       35.85       34.01      5.84 o
 
